# Supplementary material for: Neutrophil-derived migrasomes are an essential part of the coagulation system
Source: Nat Cell Biol. 2024 Jul 12;26(7):1110–23. doi: 10.1038/s41556-024-01440-9 (PMC11251984; doi:10.1038/s41556-024-01440-9)
Supplement: Supplementary file 5 — A single file containing all of the numerical source data for Figs. 1–7 and Extended Data Figs. 4–7. [file 41556_2024_1440_MOESM5_ESM.xlsx]

## Sheet: Fig. 1
	Fig. 1f	PLT	NeuMig	Statistic analysis (pooled)
	Experiment 1	754567319	1.53632e+06	Column B	NeuMig
	/mL	678581840	1.592e+06	vs.	vs.
		5.32164e+08	1.37682e+06	Column A	PLT
		6.18881e+08	1.50009e+06	Unpaired t test
		3.70762e+08	1.08525e+06	P value	<0.0001
		786447109	2.54083e+06	P value summary	****
	Experiment 2	572152770	2.18446e+06	Significantly different (P < 0.05)?	Yes
	/mL	4.05317e+08	1349357	One- or two-tailed P value?	Two-tailed
		5.96087e+08	2290992	t, df	t=17.13, df=38
		6.31175e+08	2.10064e+06	How big is the difference?
		4.46341e+08	2.75956e+06	Mean of column A	523012397
		5.50247e+08	2.20658e+06	Mean of column B	1756192
		642061155	2.68674e+06	Data analyzed
	Experiment 3	4.62494e+08	2.48767e+06	Sample size, column A	20
	/mL	446791642	2.30207e+06	Sample size, column B	20
		3.17769e+08	1.15004e+06
		3.54716e+08	880805
		3.65421e+08	1.04873e+06
		4.0796e+08	688941
		5.20313e+08	1.35595e+06
	Fig. 1i	CES	PLT	Statistic analysis (pooled)
	Experiment 1	2.48	1	Column B	PLT
	(μm)	1.73	1.8	vs.	vs.
		1.38	2.22	Column A	CES
		1.77	1.11	Unpaired t test
		1.34	1.22	P value	<0.0001
		0.71	1.43	P value summary	****
		1.22	2.17	Significantly different (P < 0.05)?	Yes
		1.14	1.69	One- or two-tailed P value?	Two-tailed
		0.89	1.59	t, df	t=4.947, df=98
		0.98	2.48	How big is the difference?
		1.52	1.16	Mean of column A	1.205
		1.22	1.96	Mean of column B	1.602
		1.16	1.22	Data analyzed
		1.04	1.74	Sample size, column A	50
		1.42	1.69	Sample size, column B	50
		1.06	1.96
		1.16	1.11
		0.33	1.65
		0.41	1.36
		1.61	1.29
		1.16	1.97
		1.32	1.79
		1.28	0.98
		1.5	1.97
		0.77	2.33
	Experiment 2	1.17	1.8
		1.02	2.53
		1.28	1.19
		0.91	1.65
		1.13	1.27
		2.12	2.13
		0.6	1.31
		1.59	1.4
		1.21	1.29
		0.64	1.11
		0.87	1.11
		1.55	1.95
		1.44	1.54
		1.21	1.8
		1.36	1.45
		1.47	2.03
		0.76	1.17
		1.1	1.65
		1.36	1.16
		1.51	2.17
		1.02	1.36
		1.32	1.21
		0.6	1.85
		1.21	1.62
		1.21	1.45
	Fig. 1n	psNeuMig	nsNeuMig
	With fiber	30	37
	No fiber	13	17
	With fiber	0.697674	0.685185
	No fiber	0.302326	0.314815

## Sheet: Fig. 2
Fig. 2a	Log2FoldChange	minus-log10-pvalue	Label		Fig. 2b	Protein	Platelet-1	Platelet-2	Platelet-3	Migrasome-1	Migrasome-2	Migrasome-3
	13.5482	0.426548	-			Ly6G	872.411	1054.45	1065.02	17684.8	19175.9	9559.15
	13.3908	0.619427	-			MPO	22028.9	22166	24226.9	626388	478132	371914
	11.9067	1.11351	-			Prothrombin	15301.4	14143.3	15822.1	155767	150115	180617
	11.7918	1.38195	-			Factor X	230639	230284	166277	717003	491623	412348
	11.4525	1.24718	-			Factor VIII	3572.69	3589.81	3645.79	169169	103606	130737
	11.3861	1.22841	-			Factor XIIIB	7789.71	7711.57	7111.13	319445	256938	380285
	11.187	0.65738	-			Factor XII	3219.58	2810.4	2984.1	30642	13882.2	18932.9
	10.9866	1.42136	-			Factor XI	1645.69	1712.89	1591.97	70717.8	57007	106610
	10.9429	0.522156	-			vWF	1.78916e+06	1.68517e+06	1.67036e+06	23191274	19272194	15120019
	10.8781	0.871601	-			CD41	2.52323e+06	2.40844e+06	2.49297e+06	1590690	1.03483e+06	763023
	10.7591	1.32698	-			GP1BB	192595	228595	301045	148655	99079	69135.7
	10.3576	1.00349	-
	10.0847	1.4318	-
	10.0227	2.09151	-
	9.83355	0.937418	-		Fig. 2f	Times（min）	PBS	Platelet	NeuMig	Thrombin	S-plasma
	9.55582	0.85855	-			0	0	-161	-109	72	-221
	9.51893	1.25181	-			5	0	-131	-2	531	-211
	9.26256	1.11238	-			10	0	-127	114	888	-198
	9.07106	1.36653	-			15	0	-107	232	1194	-176
	8.97633	1.85387	-			20	0	-85	359	1486	-147
	8.93186	0.579219	-			25	0	-67	487	1758	-131
	8.92831	0.75597	-			30	0	-45	605	2021	-106
	8.89297	1.03953	-			35	0	-11	751	2253	-83
	8.61364	3.09691	-			40	0	9	870	2446	-62
	8.56765	0.642065	-			45	0	14	992	2694	-43
	8.50879	0.750313	-			50	0	36	1119	2911	-4
	8.50494	0.534766	-			55	0	70	1258	3117	19
	8.47054	2.30103	-			60	0	82	1400	3306	46
	8.43621	0.733298	-			65	0	112	1555	3515	81
	8.43267	1.0716	-			70	0	125	1691	3749	120
	8.42089	0.689094	-			75	0	161	1820	3918	157
	8.4195	1.24185	-			80	0	181	1974	4149	203
	8.40591	1.02549	-			85	0	210	2087	4328	254
	8.3531	3.69897	-			90	0	234	2222	4519	296
	8.29177	1.5867	-			95	0	273	2382	4704	354
	8.28993	0.861697	-			100	0	287	2511	4918	391
	8.05403	0.672233	-			105	0	303	2645	5116	455
	8.04428	0.416348	-			110	0	339	2765	5285	509
	7.9859	1.451	-			115	0	366	2929	5458	567
	7.94134	0.899285	-			120	0	395	3061	5643	624
	7.9034	0.597739	-
	7.88313	0.74642	-
	7.87455	1.02733	-
	7.8679	0.865186	-
	7.84071	0.595851	-
	7.72526	1.1891	-
	7.6393	2.02687	-
	7.57856	1.27572	-
	7.55082	1.7986	-
	7.49426	0.946537	-
	7.46573	0.573651	-
	7.41962	1.36754	-
	7.39934	1.33348	-
	7.19673	1.19179	-
	7.18626	1.29414	-
	7.14568	1.37572	-
	7.08566	2.67778	-
	7.06372	1.28988	-
	7.02314	1.01818	-
	7.01759	1.81816	-
	7.01335	0.599808	-
	7.00955	1.96257	-
	6.97407	0.713544	-
	6.94825	1.27246	-
	6.9479	1.51713	-
	6.93876	0.965773	-
	6.93711	1.16178	-
	6.92291	0.414878	-
	6.91097	1.25181	-
	6.90376	1.82102	-
	6.89869	0.854182	-
	6.86716	1.09691	-
	6.81609	1.46092	-
	6.7922	1.15739	-
	6.74187	1.1798	-
	6.73363	0.822752	-
	6.72028	0.58203	-
	6.71576	0.883392	-
	6.6632	0.468138	-
	6.64812	0.879719	-
	6.62454	1.54668	-
	6.60407	2.36653	-
	6.59872	1.12263	-
	6.59291	1.78781	-
	6.58406	0.530031	-
	6.56484	1.74473	-
	6.56438	1.98716	-
	6.55305	1.86646	-
	6.47233	1.40012	-
	6.45204	0.956245	-
	6.42038	2.07058	-
	6.41464	1.14569	-
	6.41346	1.77989	-
	6.40207	1.72584	-
	6.40139	1.02595	-
	6.37313	0.645699	-
	6.35191	0.876148	-
	6.32481	0.549135	-
	6.30561	0.960586	-
	6.29884	1.67985	-
	6.2666	1.2652	-
	6.21878	1.73049	-
	6.19712	3.52288	-
	6.17652	3.04576	-
	6.17013	0.625985	-
	6.11603	2.88606	-
	6.08576	0.735182	-
	6.06996	0.717378	-
	6.0691	1.1152	-
	6.06566	0.603626	-
	6.06178	2.29243	-
	6.04243	1.58838	-
	6.03672	0.772628	-
	6.0237	3.30103	-
	5.99774	1.68613	-
	5.94087	1.97062	-
	5.9305	0.562725	-
	5.91982	0.713319	-
	5.9191	0.525638	-
	5.91862	0.447819	-
	5.91073	1.95861	-
	5.90737	0.582528	-
	5.85574	1.44009	-
	5.82807	0.468904	-
	5.8125	1.10846	-
	5.80735	1.33536	-
	5.80116	2.58503	-
	5.77821	1.94692	-
	5.76208	0.85855	-
	5.74281	1.29158	-
	5.73633	1.11976	-
	5.73606	1.60555	-
	5.73335	1.19586	-
	5.72765	0.752027	-
	5.7241	1.33442	-
	5.69572	1.20691	-
	5.68566	0.643974	-
	5.6851	1.05502	-
	5.68032	1.4698	-
	5.67694	1.14752	-
	5.6761	1.33913	-
	5.67158	1.52433	-
	5.66021	2.09151	-
	5.61853	1.04144	-
	5.58976	1.12263	-
	5.58796	1.24336	-
	5.58135	2.08092	-
	5.57531	1.46344	-
	5.57259	1.58838	-
	5.57107	1.33819	-
	5.56163	2.22185	-
	5.5548	1.54992	F11
	5.53667	0.712646	-
	5.53325	1.04001	-
	5.53169	2.30103	-
	5.53076	0.866142	-
	5.5292	0.822464	-
	5.5292	2.05061	-
	5.49729	1.70774	-
	5.49665	2.72125	-
	5.48993	3.09691	-
	5.4851	1.34008	-
	5.48478	1.3098	-
	5.47768	1.33724	-
	5.46826	2.48149	-
	5.46793	1.37986	-
	5.45943	1.44249	-
	5.45845	0.976336	-
	5.43596	1.56384	-
	5.43329	1.30103	-
	5.42055	1.31966	-
	5.41278	1.7122	F13b
	5.39129	0.6066	-
	5.38991	1.05306	-
	5.37365	0.906228	-
	5.36982	1.6925	-
	5.36842	1.75449	-
	5.34554	1.03339	-
	5.33557	1.82391	-
	5.3194	0.497709	-
	5.29609	1.88273	-
	5.28836	2.35655	-
	5.26491	2.56864	-
	5.2604	1.52724	-
	5.25134	1.20621	-
	5.22574	2.46852	-
	5.22342	1.67162	F8
	5.20828	1.95861	-
	5.20672	1.44009	-
	5.17433	0.64859	-
	5.16872	0.437707	-
	5.16752	1.1343	-
	5.14934	1.53018	-
	5.14812	1.07314	-
	5.14812	1.07109	-
	5.14771	1.07935	-
	5.14771	1.07831	-
	5.14731	1.09313	-
	5.14649	1.13371	-
	5.14649	1.12668	-
	5.142	1.48149	-
	5.13709	0.660151	-
	5.13134	1.13906	-
	5.1206	1.2233	-
	5.11894	1.27409	-
	5.11728	1.09366	-
	5.11603	1.96658	-
	5.10852	1.68403	-
	5.10182	1.14691	-
	5.09719	1.03386	-
	5.09719	1.02733	-
	5.09424	0.697236	-
	5.08831	1.54212	-
	5.08704	1.33913	-
	5.08151	1.22475	-
	5.08066	1.7986	-
	5.06609	1.49349	-
	5.04483	1.62342	-
	5.04045	1.79588	-
	5.02503	1.74715	-
	5.00988	1.51856	-
	4.98459	1.28988	-
	4.96855	1.25104	-
	4.96578	0.911155	-
	4.94439	0.977984	-
	4.9397	0.97265	-
	4.93499	1.84771	-
	4.93452	1.17718	-
	4.9331	2.5376	-
	4.93168	0.826814	-
	4.93121	0.869023	-
	4.92932	0.828859	-
	4.9279	0.90309	-
	4.92505	0.874194	-
	4.91886	1.2204	-
	4.91073	0.716925	-
	4.90977	1.37882	-
	4.904	1.71897	-
	4.89724	0.587707	-
	4.89385	0.920457	-
	4.88411	2.05552	-
	4.88313	3.69897	-
	4.87922	1.15243	-
	4.87627	0.680686	-
	4.87627	1.19314	-
	4.8748	1.41794	-
	4.8674	1.40561	-
	4.86641	0.528708	-
	4.86096	1.04335	-
	4.853	2.25181	-
	4.848	2.92082	-
	4.8475	1.30892	-
	4.84348	1.75696	-
	4.84097	1.11862	-
	4.83592	1.14327	-
	4.8334	0.633577	-
	4.83137	0.961777	-
	4.82934	0.714668	-
	4.81865	1.49621	-
	4.81352	0.49812	-
	4.81198	0.734004	-
	4.80684	1.12784	-
	4.80012	1.68825	-
	4.79909	1.4698	-
	4.79753	0.568475	-
	4.79649	1.13312	-
	4.79546	1.00174	-
	4.79233	1.6517	-
	4.78973	1.38828	-
	4.78921	2.50864	-
	4.78555	1.2815	-
	4.78031	1.77211	-
	4.77663	1.83863	-
	4.77136	1.11407	-
	4.7703	1.55129	-
	4.76607	1.22185	-
	4.76341	0.945004	-
	4.75969	0.671824	-
	4.75061	0.863279	-
	4.74362	0.928118	-
	4.73931	2.85387	-
	4.73715	2.85387	-
	4.73444	1.67778	-
	4.7339	1.20204	-
	4.73335	1.32422	-
	4.73335	2.92082	-
	4.73173	2.76955	-
	4.73118	2.76955	-
	4.72955	2.74473	-
	4.72901	1.42366	-
	4.72792	1.75696	-
	4.72629	0.89279	-
	4.72574	2.67778	-
	4.72465	1.84466	-
	4.72465	1.13549	-
	4.71973	0.629672	-
	4.71809	2.18709	-
	4.71039	1.54516	-
	4.70984	3.52288	-
	4.70929	1.02365	-
	4.70321	0.802719	-
	4.69488	2.63827	-
	4.69321	0.443215	-
	4.69098	1.0048	-
	4.6865	0.832978	-
	4.68538	2.18046	-
	4.68201	2.22915	-
	4.68145	2.45593	-
	4.67356	1.84771	-
	4.67186	1.13312	-
	4.66959	1.82681	-
	4.66505	0.997834	-
	4.66505	0.908685	-
	4.66278	1.19928	-
	4.65878	1.23582	-
	4.65821	2.18046	-
	4.65707	1.41794	-
	4.65421	1.12205	-
	4.65306	1.56067	-
	4.64616	0.850473	-
	4.64039	1.54975	-
	4.64039	1.29843	-
	4.63923	0.815025	-
	4.63517	1.33068	-
	4.63227	1.68403	-
	4.63227	1.62525	-
	4.63227	0.925915	-
	4.63052	1.0348	-
	4.62819	1.56384	-
	4.62176	1.6216	-
	4.61941	1.58336	-
	4.61117	0.588044	-
	4.60881	1.60555	-
	4.60763	1.48678	-
	4.6011	0.950782	-
	4.59991	1.27654	-
	4.59872	1.32422	-
	4.59634	1.33348	-
	4.58796	0.62233	-
	4.58135	1.29499	-
	4.57833	1.03152	-
	4.57652	1.21467	-
	4.5741	1.57512	-
	4.57168	0.733533	-
	4.57046	1.37469	-
	4.56621	1.19382	-
	4.56499	1.4828	-
	4.56499	1.3851	-
	4.56499	1.59007	-
	4.56316	0.977159	-
	4.56194	1.2644	-
	4.56071	1.42136	-
	4.54844	1.57512	-
	4.54597	1.68403	-
	4.54411	1.85387	-
	4.53294	1.32148	-
	4.52982	1.78781	-
	4.52607	0.797512	-
	4.51979	1.60206	-
	4.51916	0.644166	-
	4.51665	1.3536	-
	4.51602	1.31695	-
	4.51475	1.31426	-
	4.51475	1.70774	-
	4.51349	1.29843	-
	4.51286	1.7167	-
	4.51223	1.42022	-
	4.5097	1.24872	-
	4.50398	1.31069	-
	4.50016	1.71897	-
	4.49633	2.04576	-
	4.49442	0.520425	-
	4.48671	1.4437	-
	4.48607	1.03386	-
	4.4822	1.33348	-
	4.48091	1.41567	-
	4.47897	1.36151	-
	4.47897	1.36151	-
	4.47832	1.22768	-
	4.47573	1.33536	-
	4.47573	1.31695	-
	4.47444	0.739929	-
	4.47444	2.52288	-
	4.47379	1.25337	-
	4.47314	0.899285	-
	4.47119	1.66555	-
	4.46858	1.86646	-
	4.46532	0.895854	-
	4.4614	1.04964	-
	4.45483	1.35164	-
	4.45286	1.32606	-
	4.45286	1.11407	-
	4.45154	0.667158	-
	4.45022	1.03198	-
	4.44692	2.07572	-
	4.44626	1.30892	-
	4.44559	1.50169	MPO
	4.44559	1.35067	-
	4.44559	1.07469	-
	4.44493	0.668168	-
	4.44493	1.69897	-
	4.44427	1.90309	-
	4.44283	1.24678	-
	4.43896	0.928486	-
	4.43763	1.7167	-
	4.4363	1.01592	-
	4.43095	0.937418	-
	4.42962	2.08092	-
	4.42962	1.37366	-
	4.42694	1.3098	-
	4.42626	1.57512	-
	4.42425	2	-
	4.42021	1.12726	-
	4.42021	0.72515	-
	4.41954	0.72538	-
	4.41954	1.2815	-
	4.41886	1.82391	-
	4.41684	2.21467	-
	4.41616	1.23958	-
	4.41278	0.731422	-
	4.40667	0.8041	-
	4.40395	1.13608	-
	4.4019	1.74232	-
	4.40122	1.72125	-
	4.39712	2.5376	-
	4.39712	1.52724	-
	4.39438	1.52143	-
	4.38957	1.09044	-
	4.3875	1.16052	-
	4.38681	1.27327	-
	4.38543	1.70997	-
	4.38543	1.20901	-
	4.38336	1.01547	-
	4.38267	1.27737	-
	4.38198	2.85387	-
	4.38128	0.868061	-
	4.37921	1.2815	-
	4.37712	1.28316	-
	4.37712	1.28316	-
	4.37573	1.08566	-
	4.37434	1.73993	-
	4.37365	1.45593	-
	4.37365	1.48812	-
	4.37226	1.27084	-
	4.36947	1.60555	-
	4.36947	0.966174	-
	4.36947	0.968996	-
	4.36947	0.969805	-
	4.36947	0.970616	-
	4.36947	0.973875	-
	4.36807	1.2233	-
	4.36597	1.3019	-
	4.36527	1.30539	-
	4.36457	1.29757	-
	4.36107	0.861697	-
	4.35685	0.806319	-
	4.35544	1.32331	-
	4.35544	1.05355	-
	4.35403	1.6517	-
	4.35191	0.726073	-
	4.3505	1.69897	-
	4.34979	1.70997	-
	4.34767	1.14935	-
	4.34696	1.56067	-
	4.34483	1.30277	-
	4.34483	1.1707	-
	4.34412	1.06148	-
	4.34341	1.11577	-
	4.34199	1.42366	-
	4.34127	0.789414	-
	4.33985	1.31069	-
	4.33985	1.96257	-
	4.33842	2.37675	-
	4.337	1.47756	-
	4.33628	1.33819	-
	4.33485	0.811353	-
	4.33128	1.0348	-
	4.32984	1.62525	-
	4.32841	1.10347	-
	4.32769	0.75597	-
	4.32697	1.11182	-
	4.32193	0.756714	-
	4.31904	0.744486	-
	4.31759	1.52143	-
	4.31325	1.03668	-
	4.31252	0.974694	-
	4.31179	1.68194	-
	4.31034	2.3098	-
	4.30961	0.879097	-
	4.30889	1.03433	-
	4.3067	2.3098	-
	4.3067	1.39686	-
	4.30597	0.5318	-
	4.30451	1.42597	-
	4.30012	1.08302	-
	4.30012	0.831208	-
	4.29646	1.4045	-
	4.29572	1.5867	-
	4.29278	0.913996	-
	4.29205	0.753501	-
	4.29131	1.51999	-
	4.28836	1.73518	-
	4.28762	2.85387	-
	4.28466	0.974285	-
	4.28392	1.10846	-
	4.28244	1.97062	-
	4.28096	1.58004	-
	4.27947	0.901356	-
	4.27724	1.284	-
	4.27575	1.84164	-
	4.27426	1.44491	-
	4.27426	1.03105	-
	4.27202	1.34199	-
	4.27202	1.50864	-
	4.27053	0.827981	-
	4.26679	1.16941	-
	4.26228	1.33068	-
	4.26003	1.54821	-
	4.25927	1.79588	-
	4.25852	1.12843	-
	4.25626	1.5544	-
	4.25096	1.15058	-
	4.2502	0.917215	-
	4.24945	0.461929	-
	4.24945	0.435571	-
	4.24869	0.819301	-
	4.24793	1.17328	-
	4.24793	0.682564	-
	4.24717	1.03198	-
	4.24489	0.805486	-
	4.24413	1.29414	-
	4.2426	2.07058	-
	4.2426	1.50724	-
	4.24108	1.1831	-
	4.23955	1.02549	-
	4.23802	1.04528	-
	4.23802	1.0048	-
	4.23726	0.823041	-
	4.23343	1.19654	-
	4.23113	0.371713	-
	4.22728	1.29757	-
	4.22497	1.10624	-
	4.22419	1.2652	-
	4.2149	0.984221	-
	4.21335	1.24949	-
	4.21257	1.2668	-
	4.21179	1.27327	-
	4.20789	1.57675	-
	4.20711	1.9914	-
	4.20711	1.01592	-
	4.20633	1.42366	-
	4.20633	0.913284	-
	4.20477	1.80688	-
	4.20398	0.829152	-
	4.2032	1.59007	-
	4.19456	1.20761	-
	4.19377	0.839531	-
	4.19377	1.16368	-
	4.1914	1.44129	-
	4.19061	1.09691	-
	4.18903	1.24718	-
	4.18587	1.27572	-
	4.18507	0.834756	-
	4.18428	1.065	-
	4.18349	1.06098	-
	4.1819	1.05552	-
	4.1811	1.1549	-
	4.17712	1.31336	-
	4.17712	0.873544	-
	4.17473	0.893809	-
	4.16993	2.07058	-
	4.16912	1.3019	-
	4.16832	0.789414	-
	4.16672	0.894149	-
	4.16108	0.546835	-
	4.16108	0.782516	-
	4.16027	0.896196	-
	4.15866	0.979225	-
	4.15543	0.857298	-
	4.15218	1.53165	-
	4.15137	0.890421	-
	4.15056	1.60555	-
	4.14975	0.716021	-
	4.14731	2.05552	-
	4.14649	0.804931	-
	4.14568	1.04672	-
	4.14078	1.19246	-
	4.1375	1.1349	-
	4.1375	1.27491	-
	4.13586	1.00745	-
	4.13011	0.976336	-
	4.13011	0.873219	-
	4.12516	1.34008	-
	4.12516	1.5544	-
	4.12433	3.52288	-
	4.12433	1.057	-
	4.11936	0.53254	-
	4.11848	1.1798	-
	4.11686	1.09098	-
	4.1152	0.928855	-
	4.1102	0.983803	-
	4.10936	0.740406	-
	4.10852	0.977572	-
	4.10769	1.03621	-
	4.10601	1.13549	-
	4.10518	2.00877	-
	4.10518	1.20412	-
	4.1035	1.32698	-
	4.10014	1.34486	-
	4.10014	0.689307	-
	4.0993	1.07109	-
	4.0993	1.10458	-
	4.09508	1.14026	-
	4.09508	1.17587	-
	4.09339	1.69037	-
	4.09255	1.70997	-
	4.09255	1.19246	-
	4.0917	1.00568	-
	4.09001	0.859806	-
	4.09001	0.980884	-
	4.08916	1.28316	-
	4.08576	1.16558	-
	4.08236	0.784891	-
	4.08151	0.395558	-
	4.08151	0.975925	-
	4.0798	0.914709	-
	4.0781	1.31069	-
	4.07639	1.69465	-
	4.07468	0.959793	-
	4.07468	1.05998	-
	4.07382	0.750557	-
	4.07296	0.751046	-
	4.07125	0.752027	-
	4.07125	1.42251	-
	4.06953	1.08938	-
	4.06781	0.847406	-
	4.06781	0.754241	-
	4.06695	1.12668	-
	4.06609	0.773916	-
	4.06609	0.754981	-
	4.06609	0.755228	-
	4.06609	1.19997	-
	4.06523	0.75597	-
	4.06437	0.756466	-
	4.06264	0.757459	-
	4.06005	0.848937	-
	4.05797	1.6805	-
	4.05658	0.91364	-
	4.05311	0.9914	-
	4.05224	1.03574	-
	4.05224	1.4168	-
	4.04789	1.32698	-
	4.04789	1.57349	-
	4.04701	1.02687	-
	4.03826	0.918653	-
	4.03826	1.21538	-
	4.0365	0.893129	-
	4.03386	2.63827	-
	4.03386	0.848937	-
	4.03298	0.864867	-
	4.03298	1.55596	-
	4.03122	0.738499	-
	4.03122	1.03105	-
	4.02945	1.59007	-
	4.02945	2.18046	-
	4.0268	1.01547	-
	4.02591	2.10237	-
	4.02414	1.11691	-
	4.01881	0.864867	-
	4.01881	0.753501	-
	4.01703	1.3019	-
	4.01436	1.82102	-
	4.01346	0.611899	-
	4.01257	1.03012	-
	4.01078	0.606776	-
	4.00988	2.10791	-
	4.00899	1.90658	-
	4.00809	1.07212	-
	4.0054	1.30452	-
	4.0036	0.988853	-
	4.0036	0.904482	-
	4.0027	0.84436	-
	4.0009	1.51713	-
	3.9982	0.561616	-
	3.9982	0.856361	-
	3.99458	0.666956	-
	3.99277	0.707522	-
	3.99095	1.27327	-
	3.98732	0.9859	-
	3.9855	0.9859	-
	3.9855	1.0655	-
	3.9855	0.477295	-
	3.98459	0.792366	-
	3.98368	0.793174	-
	3.98277	1.284	-
	3.97728	1.15181	-
	3.97269	0.952725	-
	3.97177	2.10237	-
	3.96901	0.967784	-
	3.96901	1.00305	-
	3.96532	1.16749	-
	3.96532	1.00043	-
	3.9644	0.891097	-
	3.96255	1.53611	-
	3.95977	1.07314	-
	3.95884	1.02411	-
	3.95791	0.953895	-
	3.95699	0.84863	-
	3.95606	1.05453	-
	3.95513	0.769807	-
	3.9542	1.05601	-
	3.95327	1.07263	-
	3.95047	1.48678	-
	3.94953	1.66555	-
	3.9486	1.4389	-
	3.94673	1.06399	-
	3.94673	1.39147	-
	3.94298	1.08778	-
	3.94205	0.640734	-
	3.94111	0.83062	-
	3.93829	1.6216	-
	3.9364	0.847406	-
	3.93023	1.64798	Ly6G
	3.9279	1.11126	-
	3.92695	0.859806	-
	3.91839	1.90309	-
	3.91073	1.61083	-
	3.90977	2.04576	-
	3.90977	1.20621	-
	3.90785	2.34679	-
	3.90593	0.876802	-
	3.90014	1.05159	-
	3.8953	0.863914	-
	3.89142	1.27327	-
	3.88166	0.90309	-
	3.87774	1.91364	-
	3.87578	1.03292	-
	3.87283	1.26841	-
	3.86987	0.96457	-
	3.86888	1.42829	-
	3.86691	1.05061	-
	3.86394	0.779892	-
	3.86096	0.766243	-
	3.85898	0.90763	-
	3.85798	1.06399	-
	3.85499	1.75945	-
	3.849	0.801343	-
	3.848	0.854493	-
	3.848	1.4045	-
	3.84699	1.48945	-
	3.84599	0.96377	-
	3.84599	0.828566	-
	3.84599	1.00218	-
	3.84398	1.89963	-
	3.84197	1.25571	-
	3.84097	0.762456	-
	3.83895	0.677367	-
	3.83895	0.622876	-
	3.83895	1.45842	-
	3.83592	0.606425	-
	3.83491	1.01233	-
	3.83289	1.79317	-
	3.82883	0.698536	-
	3.8268	1.11919	-
	3.82579	1.42366	-
	3.82579	1.61618	-
	3.82477	0.856049	-
	3.82477	0.88306	-
	3.82477	1.25414	-
	3.81147	0.70708	-
	3.80941	0.761954	-
	3.80839	0.806875	-
	3.80735	1.79588	-
	3.80116	1.75696	-
	3.79701	0.7716	-
	3.7939	0.945004	-
	3.79077	0.84588	-
	3.78764	0.938925	-
	3.78136	1.2652	-
	3.77505	1.25337	-
	3.77505	1.27654	-
	3.77189	0.928855	-
	3.77083	0.748362	-
	3.77083	0.557991	-
	3.76765	0.360215	-
	3.76341	1.10127	-
	3.76235	1.33536	-
	3.76129	1.24489	-
	3.75916	0.729787	-
	3.75916	0.742321	-
	3.75489	1.04672	-
	3.75168	0.691009	-
	3.75061	0.66374	-
	3.74739	0.82333	-
	3.74631	0.664542	-
	3.74524	0.664743	-
	3.74524	0.664542	-
	3.74093	0.665345	-
	3.74093	1.20482	-
	3.74093	1.67366	-
	3.73985	0.665546	-
	3.73444	0.975104	-
	3.73444	0.666553	-
	3.73335	0.666553	-
	3.73335	0.714443	-
	3.73335	1.03668	-
	3.73227	1.80688	-
	3.73118	1.0348	-
	3.72574	1.60555	-
	3.72137	1.87943	-
	3.72028	0.525929	-
	3.71699	2.92082	-
	3.71589	1.57512	-
	3.7148	0.686766	-
	3.71149	0.993534	-
	3.71039	1.44733	-
	3.70708	1.22185	-
	3.70044	0.733063	-
	3.69933	1.54516	-
	3.69488	0.947691	-
	3.69377	1.34775	-
	3.69265	0.927383	-
	3.69042	1.3019	-
	3.68482	0.974694	-
	3.6837	1.16115	-
	3.68257	0.911155	-
	3.6792	0.690157	-
	3.67356	0.976336	-
	3.66789	0.643974	-
	3.66448	0.842241	-
	3.66334	0.953505	-
	3.65878	0.531062	-
	3.65764	1.42481	-
	3.6565	0.995249	-
	3.6565	0.660151	-
	3.65191	1.04528	-
	3.64962	0.892112	-
	3.64962	1.01189	-
	3.64847	0.702239	-
	3.64616	1.11862	-
	3.64386	0.832683	-
	3.63459	0.750313	-
	3.63343	0.909037	-
	3.63343	0.631341	-
	3.6311	1.1549	-
	3.6311	1.00524	-
	3.62994	0.864867	-
	3.62527	0.612432	-
	3.6241	0.966979	-
	3.62176	1.04528	-
	3.61824	1.37469	-
	3.61117	0.796152	-
	3.60999	1.01233	-
	3.60999	1.52578	-
	3.60881	1.33068	-
	3.60644	0.500176	-
	3.6017	1.11976	-
	3.60051	0.485984	-
	3.59455	1.56384	-
	3.59216	0.985479	-
	3.58736	0.533132	-
	3.58496	1.30277	-
	3.57894	1.56543	-
	3.57773	0.558776	-
	3.5741	1.19928	-
	3.5656	0.548828	-
	3.56071	1.02687	-
	3.55704	0.902396	-
	3.55459	1.0655	-
	3.55459	0.878769	-
	3.5509	1.11577	-
	3.54597	0.94424	-
	3.53854	0.73189	-
	3.53232	1.25649	-
	3.53107	0.608888	-
	3.52732	1.21325	-
	3.52231	0.532096	-
	3.52105	0.572839	-
	3.51728	1.16178	-
	3.51475	1.63264	-
	3.51349	0.950782	-
	3.51349	1.12263	-
	3.51349	1.1152	-
	3.51349	1.95468	-
	3.51349	0.793174	-
	3.50462	0.766243	-
	3.5008	1.55909	-
	3.49442	1.79048	-
	3.49442	1.69897	-
	3.49313	0.928118	-
	3.49185	1.53313	-
	3.49185	0.706637	-
	3.48929	1.13966	-
	3.48285	1.84164	-
	3.47897	1.16749	-
	3.47897	1.91009	vWF
	3.47768	1.45469	-
	3.46858	0.988853	-
	3.46467	1.87615	-
	3.46467	0.775208	-
	3.46336	1.31966	-
	3.45681	1.11862	-
	3.45418	0.66354	-
	3.45286	1.54975	-
	3.45154	1.51145	-
	3.44361	0.883392	-
	3.44361	0.854493	-
	3.43962	1.07883	-
	3.43962	1.28819	-
	3.43829	1.33536	-
	3.43696	1.04001	-
	3.43696	1.14086	-
	3.43429	1.266	-
	3.42761	1.00349	-
	3.42492	2.85387	Prothrombin
	3.42089	1.76195	-
	3.42089	0.623606	-
	3.41549	1.90658	-
	3.41414	1.90309	-
	3.41007	1.00877	-
	3.4019	0.96417	-
	3.40054	0.893129	-
	3.39917	1.26122	-
	3.39232	1.69037	-
	3.39232	0.831208	-
	3.39232	0.45618	-
	3.38957	0.730254	-
	3.38405	1.20343	-
	3.38267	0.679646	-
	3.37712	1.51145	-
	3.37573	0.731188	-
	3.37573	0.626169	-
	3.37016	1.38616	-
	3.37016	0.823041	-
	3.36877	0.903785	-
	3.36317	0.962574	-
	3.36317	0.948847	-
	3.36177	1.12148	-
	3.35896	2.67778	-
	3.35896	1.00305	-
	3.35332	1.00218	-
	3.3505	0.711974	-
	3.34341	0.830326	-
	3.33914	1.84164	-
	3.32769	2	-
	3.32625	1.66154	-
	3.32481	1.56864	-
	3.32337	1.05899	-
	3.32337	1.28988	-
	3.32193	1.5376	-
	3.32193	1.19928	-
	3.32193	2.52288	-
	3.30597	0.351347	-
	3.30597	0.728856	-
	3.30305	0.720561	-
	3.30159	1.44855	-
	3.29866	1.56864	-
	3.29866	1.13727	-
	3.28688	0.365321	-
	3.28096	0.999132	-
	3.28096	0.439257	-
	3.27501	1.38722	-
	3.27501	1.19518	-
	3.26604	1.33348	-
	3.26604	1.00218	-
	3.26454	1.2161	-
	3.26303	0.334701	-
	3.26153	1.17587	-
	3.25399	1.28067	-
	3.24489	0.582196	-
	3.24336	1.9914	-
	3.24031	0.375512	-
	3.23879	0.922269	-
	3.23573	0.929224	-
	3.23573	0.755228	-
	3.23113	0.805486	-
	3.22959	1.31876	-
	3.22497	0.643974	-
	3.22342	1.4437	-
	3.20945	0.834162	-
	3.20163	1.07779	-
	3.20163	0.929224	-
	3.20163	1.46725	-
	3.19692	1.36051	-
	3.19219	1.35655	-
	3.18587	1.35164	-
	3.17473	1.04335	-
	3.17313	1	-
	3.16993	0.929593	-
	3.16832	0.941195	-
	3.16832	0.753748	-
	3.16511	1.18776	-
	3.16511	0.78357	-
	3.16189	0.931814	-
	3.16027	1.47108	-
	3.16027	0.728856	-
	3.15866	0.681519	-
	3.15866	0.920457	-
	3.15866	1.00349	-
	3.15381	1.51286	-
	3.14405	1.04048	-
	3.14078	1.12668	-
	3.14078	0.445996	-
	3.13914	0.916497	-
	3.1375	1.1891	-
	3.13093	1.13906	-
	3.12763	1.12668	-
	3.12598	0.959793	-
	3.11437	0.81051	-
	3.10434	1.28819	-
	3.09761	0.599117	-
	3.09255	1.44855	-
	3.09255	0.897223	-
	3.08066	1.05208	-
	3.07895	1.15243	-
	3.07895	1.03716	-
	3.06867	0.773916	-
	3.06867	1.12205	-
	3.06867	0.917574	-
	3.06867	0.814175	-
	3.05832	1.42022	-
	3.05658	1.73049	-
	3.05311	1.21896	-
	3.04089	2.5376	-
	3.04089	1.40121	-
	3.03914	1.11919	-
	3.03562	1.10791	-
	3.03386	0.727462	-
	3.02503	1.09205	-
	3.0197	1.67778	-
	3.01614	0.492954	-
	3.01614	1.81531	-
	3.01436	0.891097	-
	3.01257	1.29158	-
	3.01078	1.18177	-
	3.00899	0.76675	-
	3.0072	0.700711	-
	3.0018	0.932929	-
	2.99639	1.13906	-
	2.99458	1.03386	-
	2.99458	1.07727	-
	2.99458	0.936667	-
	2.98914	1.82391	Fga
	2.98914	0.556268	-
	2.98732	0.821887	-
	2.98732	2.30103	-
	2.98368	0.784891	-
	2.98368	1.24033	-
	2.98185	2.74473	-
	2.98185	1.64207	-
	2.98185	1.11691	-
	2.98003	1.25414	-
	2.97453	1.35262	-
	2.97085	1.91721	-
	2.96717	1.0048	-
	2.96347	1.79317	-
	2.96347	2.3279	-
	2.96162	1.25964	-
	2.95977	0.914353	-
	2.95606	1.72816	-
	2.95233	1.31336	-
	2.95047	1.04287	-
	2.94673	1.57349	-
	2.94486	0.452225	-
	2.94111	0.800519	-
	2.93546	0.967381	-
	2.93168	1.00218	-
	2.926	3.39794	-
	2.91456	1.09366	-
	2.90689	1.41117	-
	2.90689	1.05404	-
	2.89724	3.69897	-
	2.89142	0.854493	-
	2.88947	0.69702	-
	2.88947	0.9897	-
	2.88753	1.1945	-
	2.88753	1.01368	-
	2.88753	1.86646	Fgg
	2.88557	0.674895	-
	2.88166	1.27165	-
	2.88166	0.963371	-
	2.87971	1.28904	-
	2.87971	1.34486	-
	2.87971	1.76955	-
	2.86987	2.42022	-
	2.86987	0.916139	-
	2.8679	1.62709	-
	2.8679	0.702021	-
	2.86592	1.54668	-
	2.854	0.911864	-
	2.852	0.605548	-
	2.85	1.60906	-
	2.848	1.06651	-
	2.84197	1.00656	-
	2.83996	0.824488	-
	2.83794	2.5376	-
	2.83188	1.08566	-
	2.83188	1.06148	-
	2.82985	0.753255	-
	2.82985	1.50031	-
	2.82985	0.955068	-
	2.82375	0.719877	-
	2.81967	0.606952	-
	2.81762	0.83654	-
	2.81762	0.913996	-
	2.81352	1.82391	-
	2.81147	0.8471	-
	2.80941	0.912929	-
	2.80735	0.747632	-
	2.80323	1.10568	-
	2.79909	0.581036	-
	2.79701	0.786748	-
	2.79494	0.928486	-
	2.79286	1.31605	F12
	2.78869	0.885723	-
	2.7866	0.967784	-
	2.7845	0.611011	-
	2.78031	0.678816	-
	2.77821	0.937042	-
	2.774	1.6968	-
	2.77189	0.952725	-
	2.76977	1.08831	-
	2.76765	1.18046	-
	2.76129	1.28735	-
	2.75489	0.545918	-
	2.75061	1.20971	-
	2.74631	0.326979	-
	2.73985	1.32606	-
	2.73985	0.729787	-
	2.73985	1.11238	-
	2.73769	0.709743	-
	2.73552	0.855426	-
	2.73118	0.832978	-
	2.72901	0.728856	-
	2.72465	0.61997	-
	2.72247	1.07263	-
	2.72028	1.94692	-
	2.71589	0.928855	-
	2.71589	1.20135	-
	2.71589	0.635637	-
	2.70929	2.18046	-
	2.70708	1.18442	-
	2.70487	1.18509	-
	2.70044	1.19997	-
	2.69599	1.47625	-
	2.6893	1.21112	-
	2.6893	0.904482	-
	2.68257	1.10073	-
	2.68257	0.748849	-
	2.67582	0.712422	-
	2.67582	1.767	-
	2.67129	1.60206	-
	2.67129	1.22841	-
	2.67129	0.761201	-
	2.66903	0.91364	-
	2.66676	1.75449	-
	2.66676	0.737312	-
	2.66676	0.621602	-
	2.66221	2.07058	-
	2.65535	0.89449	-
	2.65535	0.669383	-
	2.65306	1.00833	-
	2.65076	1.00745	-
	2.64386	0.868702	-
	2.64155	0.928486	-
	2.63227	2.82391	-
	2.63227	0.905529	-
	2.62527	1.3019	-
	2.62059	1.3536	-
	2.61589	1.16558	-
	2.61117	1.25026	-
	2.60881	1.42136	-
	2.60881	0.645507	-
	2.60644	0.909742	-
	2.60407	1.17914	-
	2.6017	1.3098	-
	2.6017	0.912219	-
	2.6017	0.602929	-
	2.59694	0.904482	-
	2.59694	1.38934	-
	2.59455	2.13668	Fgb
	2.58976	0.534468	-
	2.58976	1.05404	-
	2.58736	1.59007	-
	2.58496	1.40561	-
	2.58496	1.35952	-
	2.58256	1.01055	-
	2.58256	1.85699	-
	2.58256	1.2993	-
	2.57773	0.912574	-
	2.57773	0.870632	-
	2.57046	0.569925	-
	2.56803	0.509339	-
	2.55827	0.948076	-
	2.55827	0.644357	-
	2.54844	1.01011	-
	2.5435	1.30892	-
	2.54102	0.94577	-
	2.53605	0.604324	-
	2.52857	0.846795	-
	2.52607	0.896196	-
	2.52356	1	-
	2.52356	1.07058	-
	2.52356	0.727926	-
	2.51602	1.14388	-
	2.51602	0.940437	-
	2.50589	0.626353	-
	2.50335	0.797239	-
	2.49825	1.44977	-
	2.49825	0.918293	-
	2.4957	0.770318	-
	2.4957	1.05849	-
	2.49313	1.08092	-
	2.488	0.868061	-
	2.48543	0.971836	-
	2.48543	0.940058	-
	2.48543	1.37779	-
	2.48285	0.639596	-
	2.47508	0.659358	-
	2.47508	1.42713	-
	2.47249	1.55596	-
	2.47249	1.01818	-
	2.46728	1.04866	-
	2.46467	1.0348	-
	2.46205	1.20412	-
	2.46205	1.18842	-
	2.45943	1.18243	-
	2.45681	1.59176	-
	2.45418	1.0942	-
	2.45154	1.40561	-
	2.4489	1.01368	-
	2.4489	0.817015	-
	2.4489	0.916856	-
	2.4489	0.92775	-
	2.44095	0.87517	-
	2.43296	1.14874	-
	2.42761	0.999132	-
	2.42492	1.41229	-
	2.42492	1.25649	-
	2.42223	0.740167	-
	2.42223	1.07417	-
	2.41954	0.81051	-
	2.41954	1.19654	-
	2.41684	1.08672	-
	2.41684	1.95861	-
	2.41684	0.65267	-
	2.41684	1.37779	-
	2.41414	1.50864	-
	2.41414	0.944622	-
	2.41414	0.961777	-
	2.40871	0.399572	-
	2.40327	0.664342	-
	2.40327	1.37366	-
	2.40327	0.755723	-
	2.3978	1.37675	-
	2.3978	0.935917	-
	2.3978	0.869988	-
	2.39506	1.06905	-
	2.39506	1.27165	-
	2.38957	1.17849	-
	2.38681	1.67366	-
	2.38405	1.451	-
	2.38128	0.831208	-
	2.38128	1.21681	-
	2.37016	1.49485	-
	2.37016	0.969805	-
	2.36737	0.812761	-
	2.36457	2.22185	-
	2.36457	0.966979	-
	2.35896	1.13312	-
	2.35614	1.85699	-
	2.35614	0.952336	-
	2.35614	0.957031	-
	2.3505	0.966174	-
	2.3505	1.12726	-
	2.34767	0.723538	-
	2.34767	1.00789	-
	2.33914	2.11919	-
	2.33914	1.1891	-
	2.33628	0.838333	-
	2.33342	1.15864	-
	2.33342	1.15802	-
	2.33342	1.69037	-
	2.33342	1.26122	-
	2.33056	0.803547	-
	2.32481	0.860121	-
	2.32481	0.855426	-
	2.32193	0.829152	-
	2.32193	0.93442	-
	2.32193	1.17783	-
	2.31904	1.17393	-
	2.31904	0.915424	-
	2.31904	0.541816	-
	2.31904	1.05601	-
	2.31615	0.683401	-
	2.31615	2.09151	-
	2.31615	0.321664	-
	2.31034	0.844057	-
	2.31034	1.20066	-
	2.30451	1.20551	-
	2.30159	0.667158	-
	2.30159	1.20204	-
	2.29866	1.83565	-
	2.29866	0.852633	-
	2.29866	1.45967	-
	2.29572	1.07779	-
	2.29572	1.00393	-
	2.28983	0.959793	-
	2.28983	1.81531	-
	2.28983	1.13253	-
	2.28983	1.02687	-
	2.28688	1.1261	-
	2.28688	1.50169	-
	2.28392	0.800794	-
	2.27501	0.813326	-
	2.27202	0.697886	-
	2.27202	0.895854	-
	2.27202	0.724919	-
	2.26903	1.2993	-
	2.26303	2.67778	-
	2.26303	1.36552	-
	2.26003	0.685711	-
	2.26003	0.803547	-
	2.25399	0.838033	-
	2.25399	0.90101	-
	2.24793	1.05502	-
	2.24793	1.64397	-
	2.24489	1.15428	-
	2.24489	0.838333	-
	2.23879	0.835053	-
	2.23879	0.874844	-
	2.23573	1.41117	-
	2.23573	0.797784	-
	2.22959	0.943095	-
	2.22959	0.9859	-
	2.22959	1.18642	-
	2.22959	0.917215	-
	2.22342	0.853562	-
	2.22033	0.946154	-
	2.22033	0.73471	-
	2.21723	1.59007	-
	2.21723	0.852633	-
	2.21723	1.30277	-
	2.21412	1.15181	-
	2.21412	0.697453	-
	2.21101	1.00656	-
	2.20789	1.011	-
	2.20789	0.569602	-
	2.20789	1.48545	-
	2.20789	1.13966	-
	2.20477	0.934047	-
	2.20163	1.17457	-
	2.20163	0.962175	-
	2.20163	1.03527	-
	2.20163	1.70553	-
	2.19849	2.4318	-
	2.19535	0.912219	-
	2.19535	1.39254	-
	2.19219	1.21042	-
	2.18903	2.63827	-
	2.18903	1.40894	-
	2.18587	1.9431	-
	2.18587	1.23582	-
	2.17951	0.970211	-
	2.17951	1.00833	-
	2.17951	1.05849	-
	2.17951	0.980053	-
	2.17632	0.835945	-
	2.17632	0.807711	-
	2.17313	1.73283	-
	2.17313	0.841035	-
	2.17313	0.948462	-
	2.17313	2.02687	-
	2.16993	1.23732	-
	2.16993	0.917933	-
	2.16993	1.19044	-
	2.16672	1.37366	-
	2.16027	0.979225	-
	2.15381	0.804931	-
	2.15381	1.10237	-
	2.14731	2.31876	-
	2.14405	1.07624	-
	2.14405	1.15739	-
	2.14078	1.18977	-
	2.14078	0.679023	-
	2.14078	1.22841	-
	2.1375	1.19928	-
	2.1375	1.3851	-
	2.13422	1.02365	-
	2.13093	1.28819	-
	2.13093	1.52143	-
	2.12763	1.53611	-
	2.12763	0.62672	-
	2.12433	1.25181	-
	2.12433	0.970211	-
	2.12102	1.0752	-
	2.1177	1.23508	-
	2.1177	0.56671	-
	2.1177	0.98843	-
	2.11437	1.9431	-
	2.11437	1.30364	-
	2.11437	1.13787	-
	2.11437	1.16178	-
	2.11437	0.893129	-
	2.11437	0.723079	-
	2.11103	0.926648	-
	2.11103	0.914709	-
	2.11103	1.19518	-
	2.10769	1.74958	-
	2.10769	0.609241	-
	2.10434	2.46852	-
	2.10434	0.714893	-
	2.10434	0.948076	-
	2.10434	0.717151	-
	2.10434	0.912219	-
	2.10098	1.03058	-
	2.10098	1.01323	-
	2.09761	0.941195	-
	2.09424	0.790485	-
	2.09424	0.953115	-
	2.09424	0.983384	-
	2.09424	0.983803	-
	2.09085	1.02595	-
	2.08746	0.52959	-
	2.08746	0.972243	-
	2.08406	1.17914	-
	2.08406	0.771343	-
	2.08066	0.756466	-
	2.08066	1.52288	-
	2.07724	1.04479	-
	2.07724	0.821599	-
	2.07724	0.754734	-
	2.07382	0.944622	-
	2.07039	1.33161	-
	2.06695	0.859492	-
	2.0635	1.6968	-
	2.0635	0.627088	-
	2.06005	1.37882	-
	2.06005	0.683401	-
	2.05658	2.03152	-
	2.05658	0.894149	-
	2.05658	1.01011	-
	2.05658	0.703335	-
	2.05311	1.58336	-
	2.05311	0.88773	-
	2.05311	0.958213	-
	2.04614	0.68027	-
	2.04264	0.693361	-
	2.04264	0.845272	-
	2.04264	0.590236	-
	2.04264	1.57675	-
	2.03914	0.861382	-
	2.03562	1.53313	-
	2.03562	1.45223	-
	2.03562	0.88306	-
	2.03562	0.729088	-
	2.03562	0.862963	-
	2.02857	1.04576	-
	2.02857	0.666553	-
	2.02503	0.962175	-
	2.02148	1.69465	-
	2.02148	1.08884	-
	2.01792	0.594824	-
	2.01436	0.583359	-
	2.01078	1.4908	-
	2.0072	1.0752	-
	2.0072	0.935168	-
	2.0036	1.05948	-
	2.0036	0.600672	-
	2.0036	1.18977	-
	2	1.11748	-
	1.99639	1.35262	-
	1.99277	0.872247	-
	1.99277	1.20621	-
	1.98914	1.97469	-
	1.98914	1.50446	-
	1.98914	0.859806	-
	1.9855	1.49757	-
	1.9855	1.18977	-
	1.9855	0.699405	-
	1.97453	0.6515	-
	1.96717	1.32698	-
	1.96347	1.01412	-
	1.95977	1.21681	-
	1.95977	2.48149	-
	1.95233	1.68403	-
	1.95233	0.876475	-
	1.95233	0.836839	-
	1.95233	2.4318	-
	1.9486	0.760701	-
	1.94486	1.73283	-
	1.94486	0.771343	-
	1.94486	0.849244	-
	1.94486	0.644357	-
	1.94111	1.66756	-
	1.92979	1.11238	-
	1.92979	0.902396	-
	1.92979	0.930702	-
	1.926	1.29243	-
	1.926	0.842846	-
	1.9222	0.884722	-
	1.91839	0.748849	-
	1.91839	0.95117	-
	1.91839	0.931814	-
	1.91839	0.696372	-
	1.91456	0.743282	-
	1.91456	0.974694	-
	1.91073	0.812197	-
	1.90689	1.17134	-
	1.90689	0.415443	-
	1.90304	0.928855	-
	1.89918	0.643401	-
	1.89918	0.389872	-
	1.8953	0.884389	-
	1.8953	0.943858	-
	1.8953	0.9897	-
	1.8953	0.996971	-
	1.89142	0.806597	-
	1.89142	0.889074	-
	1.89142	0.602234	-
	1.88753	0.874844	-
	1.88753	0.835647	-
	1.88362	1.42022	-
	1.88362	1.16052	-
	1.88362	1.08566	-
	1.88362	0.869666	-
	1.87971	1.383	-
	1.87971	1.29328	-
	1.87971	0.878769	-
	1.87578	0.764472	-
	1.87578	1.00393	-
	1.87184	0.406271	-
	1.87184	1.16558	-
	1.87184	0.75597	-
	1.87184	0.682982	-
	1.8679	1.09151	-
	1.8679	1.21325	-
	1.86394	1.15802	-
	1.86394	0.811353	-
	1.86394	1.99568	-
	1.85997	0.914709	-
	1.85997	1.23359	-
	1.85599	1.39362	-
	1.85599	0.877784	-
	1.852	1.34008	-
	1.852	0.66837	-
	1.852	1.12205	-
	1.848	0.784891	-
	1.848	1.19179	-
	1.848	1.13136	-
	1.84398	1.05998	-
	1.84398	0.807711	-
	1.83592	1.98297	-
	1.83592	1.12668	-
	1.83188	1.55596	-
	1.83188	0.824198	-
	1.83188	1.45967	-
	1.82375	0.888737	-
	1.81967	1.21538	-
	1.81147	0.74521	-
	1.81147	1.20971	-
	1.81147	0.852633	-
	1.81147	0.955852	-
	1.81147	1.17783	-
	1.81147	0.679438	-
	1.80735	1.14026	-
	1.80323	0.948462	-
	1.80323	0.830326	-
	1.80323	1.28316	-
	1.80323	0.895513	-
	1.79909	0.653256	-
	1.79494	1.11464	-
	1.79077	1.12784	-
	1.79077	0.515415	-
	1.7866	0.806875	-
	1.7866	0.597223	-
	1.7866	0.844057	-
	1.7866	1.4908	-
	1.78241	1.11976	-
	1.78241	0.857611	-
	1.78241	0.771856	-
	1.78241	0.844057	-
	1.78241	0.838333	-
	1.78241	1.85387	-
	1.78241	1.5784	-
	1.78241	1.67572	-
	1.77821	1.5391	-
	1.76977	0.585695	-
	1.76553	0.648784	-
	1.76553	2.48149	-
	1.76553	0.977572	-
	1.76553	1.10735	-
	1.76129	1.00922	-
	1.76129	0.90101	-
	1.75702	1.73755	-
	1.75702	0.791559	-
	1.75702	0.87031	-
	1.75702	0.80827	-
	1.75275	1.77469	-
	1.75275	0.682564	-
	1.75275	1.79588	-
	1.75275	0.764219	-
	1.75275	0.770574	-
	1.75275	0.659159	-
	1.75275	0.916856	-
	1.74846	0.789681	-
	1.74846	1.06098	-
	1.74416	2.61979	-
	1.74416	1.06098	-
	1.74416	0.9914	-
	1.74416	1.10902	-
	1.74416	1.31247	-
	1.73985	1.25964	-
	1.73985	2.92082	-
	1.73985	0.839231	-
	1.73985	0.907982	-
	1.73552	1.11919	-
	1.73552	0.557207	-
	1.73552	1.18776	-
	1.73552	1.20691	-
	1.73118	1.1107	-
	1.73118	0.851706	-
	1.72683	0.93442	-
	1.72683	1.24795	-
	1.72683	1.16241	-
	1.72683	0.911155	-
	1.72247	1.5784	-
	1.72247	0.935917	-
	1.71809	0.914353	-
	1.7137	0.857298	-
	1.7137	0.734239	-
	1.7137	1.07007	-
	1.7137	0.525638	-
	1.70929	1.0716	-
	1.70929	0.528708	-
	1.70487	1.25104	-
	1.70487	0.752763	-
	1.70487	0.893129	-
	1.70044	0.880085	-
	1.70044	0.895513	-
	1.70044	0.749336	-
	1.69599	1.14448	-
	1.69599	1.02411	-
	1.69599	0.891097	-
	1.69599	0.869988	-
	1.69599	0.817871	-
	1.69153	1.12726	-
	1.69153	1.16052	-
	1.69153	0.676335	-
	1.68706	1.07109	-
	1.68706	0.47991	-
	1.68706	1.37366	-
	1.68706	1.12263	-
	1.68257	0.417709	-
	1.68257	1.11691	-
	1.68257	0.890759	-
	1.68257	1.42597	-
	1.68257	0.95546	-
	1.68257	0.647625	-
	1.68257	0.672641	-
	1.67807	0.815593	-
	1.67807	2.04576	-
	1.67807	1.01637	-
	1.67807	0.714218	-
	1.67356	0.826814	-
	1.67356	1.20971	-
	1.66903	0.816445	-
	1.66448	1.42597	-
	1.66448	1.31069	-
	1.66448	3.04576	-
	1.65992	0.876475	-
	1.65992	0.971022	-
	1.65992	0.755228	-
	1.65992	0.968592	-
	1.65992	0.761201	-
	1.65076	0.828566	-
	1.65076	1.09098	-
	1.64616	0.723538	-
	1.64155	1.02319	-
	1.64155	0.626536	-
	1.64155	1.07469	-
	1.64155	1.06248	-
	1.64155	0.968592	-
	1.64155	1.03386	-
	1.64155	0.656986	-
	1.63691	0.977984	-
	1.63691	0.864549	-
	1.63691	0.726073	-
	1.63227	1.64397	-
	1.63227	1.1463	-
	1.63227	1.14569	-
	1.62293	0.986741	-
	1.62293	0.829445	-
	1.62293	0.946922	-
	1.62293	1.18842	-
	1.62293	1.05799	-
	1.62293	0.865186	-
	1.62293	0.797784	-
	1.61824	1.18509	-
	1.61824	1.31876	-
	1.61353	0.82333	-
	1.60881	1.1512	-
	1.60407	0.884722	-
	1.60407	0.686133	-
	1.59932	2.04576	-
	1.59932	1.24336	-
	1.59932	0.913996	-
	1.59932	1.82681	-
	1.59932	0.929224	-
	1.59455	0.652475	-
	1.59455	1.20621	-
	1.59455	0.437707	-
	1.58976	1.16941	-
	1.58976	0.52959	-
	1.58976	0.548214	-
	1.58496	0.885723	-
	1.58496	0.901356	-
	1.58015	0.637329	-
	1.57531	0.821311	-
	1.57046	0.835053	-
	1.5656	1.62709	-
	1.5656	0.901356	-
	1.5656	1.37986	-
	1.56071	0.954286	-
	1.56071	0.797784	-
	1.55582	1.33442	-
	1.5509	1.6968	-
	1.54597	0.879755	-
	1.54597	0.607303	-
	1.54597	1.34775	-
	1.54597	0.695725	-
	1.54102	0.802995	-
	1.54102	0.549597	-
	1.53605	1.03433	-
	1.53605	0.695079	-
	1.53605	1.46471	-
	1.53605	1.24109	-
	1.53107	0.89279	-
	1.53107	0.908333	-
	1.53107	1.07417	-
	1.53107	1.00261	-
	1.53107	0.74958	-
	1.53107	1.30364	-
	1.52607	0.933301	-
	1.52607	0.833274	-
	1.52607	0.596022	-
	1.52607	0.873219	-
	1.52607	1.36151	-
	1.52105	0.96457	-
	1.52105	1.02687	-
	1.52105	0.792904	-
	1.51602	0.978811	-
	1.51602	1.13549	-
	1.51602	1.35067	-
	1.51602	0.924818	-
	1.51602	0.520569	-
	1.51096	1.17328	-
	1.51096	1.53313	-
	1.51096	1.51286	-
	1.50589	0.845272	-
	1.50589	1.21112	-
	1.50589	1.02919	-
	1.5008	0.843451	-
	1.5008	0.645124	-
	1.5008	1.1549	-
	1.5008	1.02965	-
	1.4957	0.526075	-
	1.4957	1.15802	-
	1.4957	0.452595	-
	1.49057	1.02919	-
	1.49057	0.813892	-
	1.49057	0.5476	-
	1.49057	0.702458	-
	1.49057	1.63827	-
	1.48543	0.845272	-
	1.48543	1.12205	-
	1.48543	0.803824	-
	1.48543	0.992252	-
	1.48543	0.837436	-
	1.48543	0.787546	-
	1.48543	0.937794	-
	1.48027	0.638839	-
	1.47508	0.66294	-
	1.47508	1.44612	-
	1.47508	0.560352	-
	1.47508	1.08197	-
	1.46989	1.03058	-
	1.46989	0.869988	-
	1.46989	0.706637	-
	1.46467	0.581699	-
	1.46467	1.00087	-
	1.46467	1.10624	-
	1.46467	0.854182	-
	1.46467	0.997402	-
	1.46467	0.958607	-
	1.45943	0.494579	-
	1.45943	0.771856	-
	1.45943	0.948462	-
	1.4489	1.16749	-
	1.4489	1.03433	-
	1.44361	1.84466	-
	1.44361	2.33724	-
	1.44361	1.40782	-
	1.43829	1.01863	-
	1.43829	0.628009	-
	1.43829	0.946922	-
	1.43296	1.03198	-
	1.43296	0.763211	-
	1.43296	1.00745	-
	1.43296	0.692076	-
	1.43296	0.756218	-
	1.42761	0.496754	-
	1.42761	0.753501	-
	1.42761	0.890084	-
	1.42761	0.502517	-
	1.42223	0.880085	-
	1.42223	1.93181	-
	1.42223	1.35952	-
	1.42223	1.3536	-
	1.42223	0.944622	-
	1.42223	1.48545	-
	1.41684	1.04624	-
	1.41684	0.491336	-
	1.41684	1.31695	-
	1.41143	1.14569	-
	1.41143	0.780677	-
	1.41143	0.582861	-
	1.41143	0.851706	-
	1.41143	1.00174	-
	1.40599	0.682982	-
	1.40599	0.866142	-
	1.40599	1.10127	-
	1.40054	0.731188	-
	1.40054	1.11238	-
	1.39506	0.75995	-
	1.39506	0.744486	-
	1.39506	1.29499	-
	1.39506	0.767766	-
	1.38957	0.707744	-
	1.38957	0.874519	-
	1.38957	0.784098	-
	1.38957	0.818156	-
	1.38957	0.974285	-
	1.38405	0.555331	-
	1.38405	0.922996	-
	1.38405	1.22695	-
	1.38405	1.07007	-
	1.37851	0.820736	-
	1.37851	1.22841	-
	1.37851	0.647046	-
	1.37851	1.03433	-
	1.37295	0.788079	-
	1.37295	0.84436	-
	1.37295	0.790217	-
	1.36737	0.927383	-
	1.36737	0.733298	-
	1.36737	0.548214	-
	1.36177	0.738975	-
	1.36177	1.50446	F10
	1.36177	0.939302	-
	1.36177	0.795609	-
	1.36177	0.654234	-
	1.36177	0.43368	-
	1.36177	1.08249	-
	1.35614	0.979639	-
	1.35614	0.798603	-
	1.35614	0.726073	-
	1.35614	0.473402	-
	1.3505	1.36957	-
	1.3505	0.607479	-
	1.34483	0.652475	-
	1.34483	1.12321	-
	1.33914	0.726073	-
	1.33914	0.797512	-
	1.33914	0.975104	-
	1.33914	0.960189	-
	1.33914	0.962574	-
	1.33914	0.821311	-
	1.33342	0.764724	-
	1.33342	0.954286	-
	1.33342	0.8471	-
	1.33342	0.726304	-
	1.33342	0.733768	-
	1.33342	0.696588	-
	1.33342	0.680478	-
	1.33342	0.940815	-
	1.32769	0.541664	-
	1.32769	1.34199	-
	1.32769	0.940058	-
	1.32769	0.744004	-
	1.32769	0.895513	-
	1.32769	1.25414	-
	1.32193	0.680062	-
	1.32193	1.16241	-
	1.32193	0.798057	-
	1.32193	0.791559	-
	1.32193	0.568475	-
	1.32193	0.578725	-
	1.32193	0.807154	-
	1.32193	0.727694	-
	1.31615	0.646084	-
	1.31615	1.12205	-
	1.31615	0.863279	-
	1.31034	1.42366	-
	1.31034	0.882066	-
	1.31034	0.888066	-
	1.31034	1.19586	-
	1.31034	0.700711	-
	1.31034	0.72515	-
	1.31034	0.466101	-
	1.31034	0.932185	-
	1.30451	1.46344	-
	1.30451	0.827105	-
	1.30451	0.360115	-
	1.30451	1.37572	-
	1.30451	0.675306	-
	1.30451	1.03433	-
	1.29866	1.32057	-
	1.29866	0.893809	-
	1.29866	0.505428	-
	1.29866	1.08725	-
	1.29866	0.812197	-
	1.29278	1.61439	-
	1.29278	1.50585	-
	1.29278	1.12033	-
	1.29278	0.561299	-
	1.29278	1.29585	-
	1.29278	1.0511	-
	1.28688	1.03433	-
	1.28688	0.775985	-
	1.28688	0.462559	-
	1.28688	0.643592	-
	1.28688	1.21681	-
	1.28688	0.772113	-
	1.28096	1.37263	-
	1.28096	0.819301	-
	1.28096	0.613323	-
	1.28096	0.608007	-
	1.27501	1.26922	-
	1.27501	1.04096	-
	1.27501	0.701802	-
	1.27501	0.9914	-
	1.26903	1.04818	-
	1.26903	0.328364	-
	1.26903	0.500313	-
	1.26903	0.664342	-
	1.26903	0.63339	-
	1.26903	0.723308	-
	1.26903	1.01773	-
	1.26903	0.624336	-
	1.26303	1.02365	-
	1.26303	0.753501	-
	1.26303	0.925549	-
	1.26303	0.771856	-
	1.26303	1.10679	-
	1.25701	1.48413	-
	1.25701	1.03245	-
	1.25701	0.931443	-
	1.25701	0.862963	-
	1.25701	0.892451	-
	1.25701	0.952725	-
	1.25701	1.17457	-
	1.25701	0.729554	-
	1.25701	0.561616	-
	1.25096	0.595508	-
	1.25096	1.17914	-
	1.25096	0.797512	-
	1.25096	0.94962	-
	1.24489	1.2636	-
	1.24489	1.40012	-
	1.24489	0.820448	-
	1.24489	0.767512	-
	1.24489	0.731656	-
	1.24489	0.815309	-
	1.24489	0.812197	-
	1.23879	0.921181	-
	1.23879	0.589898	-
	1.23879	1.13727	-
	1.23879	0.951947	-
	1.23879	0.952725	-
	1.23879	0.749092	-
	1.23879	0.872895	-
	1.23879	0.819014	-
	1.23266	1.12552	-
	1.23266	0.850781	-
	1.23266	0.914709	-
	1.23266	1.09691	-
	1.23266	0.634512	-
	1.23266	0.740884	-
	1.22651	1.04001	-
	1.22651	0.90101	-
	1.22033	0.736601	-
	1.22033	0.902743	-
	1.22033	1.31515	-
	1.22033	0.782516	-
	1.22033	1.37469	-
	1.22033	0.906578	-
	1.22033	0.753994	-
	1.22033	0.821599	-
[truncated: 2,015 more rows]

## Sheet: Fig. 3
Fig. 3a-b	Lipids	Neu-membrane			Erythrocyte			Platelet			Neu-migrasome
Lipids percentage	Cer	0.005988	0.005877	0.006059	0.004221	0.004288	0.004188	0.016992	0.016822	0.016749	0.003724	0.003742	0.003779
	ChE	0.008066	0.008643	0.010057	0.005693	0.005972	0.006044	0.007401	0.007126	0.0073	0.306451	0.298688	0.307796
	DG	0.009038	0.009061	0.009055	0.001975	0.001919	0.001963	0.000698	0.000684	0.000705	0.002511	0.00253	0.002539
	LPC	0.000739	0.000789	0.000725	0.015377	0.016159	0.016408	0.015203	0.01512	0.015809	0.021203	0.021383	0.022134
	PC	0.38495	0.377242	0.392915	0.480159	0.471605	0.457465	0.322529	0.323308	0.318043	0.297168	0.290894	0.296112
	PE	0.179223	0.173245	0.184005	0.180114	0.179616	0.176061	0.179672	0.179661	0.180959	0.095608	0.093366	0.09646
	PI	0.19179	0.189651	0.199319	0.086505	0.083043	0.084975	0.15943	0.15739	0.158729	0.072566	0.075475	0.072494
	PS	0.013318	0.014075	0.015444	0.062572	0.062075	0.061906	0.066471	0.067103	0.067815	0.034774	0.035393	0.03613
	SM	0.194243	0.190768	0.203002	0.174313	0.176777	0.175219	0.229696	0.227759	0.235239	0.149116	0.150266	0.150567
	TG	0.005603	0.005675	0.005886	0.000354	0.000349	0.000369	0.0005	0.000494	0.00049	0.018534	0.018018	0.018007
	LPE	0.000421	0.0004	0.000414	0.000663	0.000701	0.000725	0.001159	0.001145	0.001177	0.000709	0.000679	0.000788
	PG	0.001424	0.001466	0.001424	6.98e-05	7.44e-05	8.24e-05	0.000203	0.000208	0.00021	0.000131	0.000127	0.000139
Fig. 3c	Lipids	Neu-membrane			Erythrocyte			Platelet			Neu-migrasome
Relative abundance	Cholesterol	167000	150000	167000	2170000	2140000	1990000	42200000	41800000	41400000	10000000	10200000	10400000

## Sheet: Fig. 4
Fig. 4d	Diameter (μm)			Area (μm2)								Fig. 4f	Protrution length (μm)
	Ctrl	Thrombin	nsNeuMig	Ctrl	Thrombin	nsNeuMig	Statistic analysis of diameter (pooled)		Statistic analysis of area (pooled)				Ctrl	Thrombin	nsNeuMig	Statistic analysis of length (pooled)
	2.11	4.41	8.29	3.48	15.26	53.97	Column B	Thrombin	Column B	Thrombin			1.79	0.68	1.27	Column B	Thrombin
	2.89	3.68	10.46	6.58	10.66	85.94	vs.	vs.	vs.	vs.			1.15	1.05	0.44	vs.	vs.
	3.36	4.21	3.75	8.84	13.92	11.04	Column A	Ctrl	Column A	Ctrl			1.16	1.47	1.33	Column A	Ctrl
	2.63	4.41	10.13	5.44	15.26	80.62	Unpaired t test		Unpaired t test				1.03	0.5	2.19	Unpaired t test
	2.7	4.28	8.75	5.71	14.36	60.13	P value	<0.0001	P value	<0.0001			2.07	0.54	0.59	P value	0.1673
	3.22	3.42	5.59	8.16	9.19	24.56	P value summary	****	P value summary	****			0.79	0.46	1.83	P value summary	ns
	3.55	3.55	7.83	9.91	9.91	48.14	Significantly different (P < 0.05)?	Yes	Significantly different (P < 0.05)?	Yes			1.42	0.84	1.49	Significantly different (P < 0.05)?	No
	2.76	3.75	24.87	6	11.04	485.72	One- or two-tailed P value?	Two-tailed	One- or two-tailed P value?	Two-tailed			1.3	0.52	1.44	One- or two-tailed P value?	Two-tailed
	2.5	8.36	7.17	4.91	54.83	40.39	t, df	t=13.00, df=208	t, df	t=9.922, df=208			0.77	0.78	3.95	t, df	t=1.385, df=259
	2.63	3.62	7.11	5.44	10.28	39.65	How big is the difference?		How big is the difference?				1.54	0.75	1.07	How big is the difference?
	2.57	4.87	5.59	5.17	18.62	24.56	Mean of column A	2.858	Mean of column A	6.557			1.07	1.11	1.67	Mean of column A	1.189
	2.5	9.14	28.82	4.91	65.68	652.16	Mean of column B	4.868	Mean of column B	20.41			1.15	1.26	2.27	Mean of column B	1.313
	2.76	5.2	15.46	6	21.22	187.73	Data analyzed		Data analyzed				0.6	0.67	1.83	Data analyzed
	3.03	4.34	26.12	7.19	14.81	535.78	Sample size, column A	104	Sample size, column A	104			1.29	1.13	2.37	Sample size, column A	118
	3.22	3.62	3.95	8.16	10.28	12.24	Sample size, column B	106	Sample size, column B	106			1.23	0.91	0.78	Sample size, column B	143
	3.16	4.74	4.47	7.83	17.62	15.72							2.02	0.79	1.3
	3.22	3.49	10.72	8.16	9.55	90.32	Statistic analysis of diameter (pooled)		Statistic analysis of area (pooled)				1.7	1.02	0.77	Statistic analysis of length (pooled)
	2.7	4.41	4.74	5.71	15.26	17.62	Column C	nsNeuMig	Column C	nsNeuMig			1.18	0.68	3.24	Column C	nsNeuMig
	3.09	4.14	7.37	7.51	13.49	42.64	vs.	vs.	vs.	vs.			1.4	0.29	2.72	vs.	vs.
	2.76	4.21	4.34	6	13.92	14.81	Column A	Ctrl	Column A	Ctrl			1.03	0.25	1.63	Column A	Ctrl
	3.55	4.67	7.37	9.91	17.14	42.64	Unpaired t test		Unpaired t test				1.8	1.83	2.03	Unpaired t test
	2.96	5	13.09	6.88	19.63	134.62	P value	<0.0001	P value	<0.0001			1.08	2.16	0.72	P value	<0.0001
	2.63	3.42	8.49	5.44	9.19	56.57	P value summary	****	P value summary	****			1.17	2.46	0.73	P value summary	****
	3.55	6.12	5.26	9.91	29.4	21.76	Significantly different (P < 0.05)?	Yes	Significantly different (P < 0.05)?	Yes			0.99	2.27	1.77	Significantly different (P < 0.05)?	Yes
	2.3	5.33	32.3	4.16	22.3	819.53	One- or two-tailed P value?	Two-tailed	One- or two-tailed P value?	Two-tailed			1.37	3.28	2.13	One- or two-tailed P value?	Two-tailed
	3.62	3.22	18.82	10.28	8.16	278.06	t, df	t=10.91, df=240	t, df	t=5.690, df=240			1.55	0.42	1.18	t, df	t=6.619, df=240
	2.7	6.97	20.26	5.71	38.2	322.48	How big is the difference?		How big is the difference?				1.64	0.32	1.12	How big is the difference?
	2.89	3.29	16.38	6.58	8.5	210.77	Mean of column A	2.858	Mean of column A	6.557			0.88	0.85	2.32	Mean of column A	1.189
	2.96	4.34	12.5	6.88	14.81	122.72	Mean of column C	9.116	Mean of column C	91.82			1.49	1.16	1.58	Mean of column C	1.959
	2.96	6.12	4.34	6.88	29.4	14.81	Data analyzed		Data analyzed				1.79	1.48	5.46	Data analyzed
	2.43	8.75	7.43	4.65	60.13	43.41	Sample size, column A	104	Sample size, column A	104			0.85	2.7	2.03	Sample size, column A	118
	2.5	4.34	7.04	4.91	14.81	38.92	Sample size, column C	138	Sample size, column C	138			1.1	0.58	0.95	Sample size, column C	124
	2.96	5.92	3.09	6.88	27.54	7.51							2.04	0.27	0.9
	2.57	4.21	12.83	5.17	13.92	129.26	Statistic analysis of diameter (pooled)		Statistic analysis of area (pooled)				0.82	0.6	0.6
	2.89	2.3	14.8	6.58	4.16	172.09	Column C	nsNeuMig	Column C	nsNeuMig			0.84	1.99	1.02
	3.16	5.13	18.62	7.83	20.68	272.25	vs.	vs.	vs.	vs.			1.17	0.92	1.04
	2.63	7.17	9.54	5.44	40.39	71.47	Column B	Thrombin	Column B	Thrombin			2.41	1.53	0.73
	2.17	4.14	8.95	3.7	13.49	62.88	Unpaired t test		Unpaired t test				1.32	0.47	1.32
	2.43	4.28	10.72	4.65	14.36	90.32	P value	<0.0001	P value	<0.0001			1.1	0.74	4.12
	2.7	3.09	15.72	5.71	7.51	194.18	P value summary	****	P value summary	****			0.97	0.62	5.21
	2.24	3.16	10.72	3.93	7.83	90.32	Significantly different (P < 0.05)?	Yes	Significantly different (P < 0.05)?	Yes			0.4	0.95	0.88
	2.89	4.93	5.92	6.58	19.12	27.54	One- or two-tailed P value?	Two-tailed	One- or two-tailed P value?	Two-tailed			0.46	1.59	3.79
	2.7	5.66	5.59	5.71	25.14	24.56	t, df	t=7.305, df=242	t, df	t=4.796, df=242			1.74	0.77	4.38
	2.96	4.74	6.91	6.88	17.62	37.48	How big is the difference?		How big is the difference?				0.37	1.32	1.48
	2.96	3.42	13.16	6.88	9.19	135.98	Mean of column B	4.868	Mean of column B	20.41			0.93	0.79	1.85
	3.88	4.74	5.59	11.83	17.62	24.56	Mean of column C	9.116	Mean of column C	91.82			0.51	1.55	1.61
	2.7	6.12	6.64	5.71	29.4	34.68	Data analyzed		Data analyzed				0.45	2.75	0.85
	3.55	4.08	10.59	9.91	13.07	88.12	Sample size, column B	106	Sample size, column B	106			1.58	0.76	2.56
	2.76	4.14	5.59	6	13.49	24.56	Sample size, column C	138	Sample size, column C	138			2.83	1.66	2.32
	2.76	4.01	7.83	6	12.65	48.14							1.07	0.38	2.39
	3.55	6.78	11.71	9.91	36.06	107.71							0.73	1	3.19
	2.89	3.68	10.72	6.58	10.66	90.32							0.49	0.54	3.15
	3.09	9.14	4.8	7.51	65.68	18.12							0.93	0.95	1.62
	2.89	10.13	6.45	6.58	80.62	32.65							1.33	0.84	1.07
	3.29	4.54	5.39	8.5	16.18	22.86							1.05	0.45	3.46
	3.36	4.34	6.18	8.84	14.81	30.04							2.37	1.18	1.4
	2.37	4.87	6.84	4.41	18.62	36.77							0.49	1.26	3.16
	3.03	7.89	6.25	7.19	48.95	30.68							0.98	0.83	1.62
	3.29	5.46	6.45	8.5	23.42	32.65							0.94	0.85	0.8
	2.7	4.01	2.89	5.71	12.65	6.58							1.1	1.43	1.75
	2.7	3.62	7.5	5.71	10.28	44.18							1.06	0.84	2.09
	2.63	5.2	5.59	5.44	21.22	24.56							0.44	1.61	2.4
	3.49	4.47	20.13	9.55	15.72	318.31							0.83	2.15	1.68
	3.03	4.14	14.08	7.19	13.49	155.68							1.5	1.52	2.88
	2.57	4.54	8.75	5.17	16.18	60.13							1.25	2.55	1.47
	2.43	3.68	10.2	4.65	10.66	81.67							1.48	3.02	3.07
	3.29	4.41	6.78	8.5	15.26	36.06							0.64	1.12	1.95
	2.76	4.21	7.17	6	13.92	40.39							0.85	1.24	0.52
	3.49	8.75	9.93	9.55	60.13	77.51							0.45	0.87	3.02
	2.83	6.45	36.45	6.29	32.65	1043.33							0.85	2.84	3.57
	2.76	5.86	19.08	6	26.93	285.89							1.46	0.97	2.13
	2.96	6.38	11.71	6.88	31.98	107.71							0.95	0.46	2.01
	2.63	7.5	5.39	5.44	44.18	22.86							1.98	1.96	3.11
	3.22	4.28	8.22	8.16	14.36	53.12							1.22	0.17	0.6
	3.62	5.39	14.67	10.28	22.86	169.05							0.3	0.55	2.61
	3.03	3.95	9.01	7.19	12.24	63.8							1.03	0.7	2.08
	2.63	5.33	7.24	5.44	22.3	41.13							1.02	0.43	3.95
	2.5	4.34	8.68	4.91	14.81	59.23							1.28	0.54	1.05
	1.97	5.99	8.75	3.06	28.15	60.13							2.58	0.57	1.71
	2.83	4.21	5.39	6.29	13.92	22.86							1.13	1.2	0.7
	3.09	4.67	3.95	7.51	17.14	12.24							1.24	0.58	2.07
	2.3	5.72	6.45	4.16	25.73	32.65							1.66	0.52	0.87
	2.3	4.61	14.61	4.16	16.66	167.54							1.08	0.84	1.15
	2.83	3.09	4.34	6.29	7.51	14.81							2.46	1.67	2.94
	1.91	4.8	8.22	2.86	18.12	53.12							1.56	2.06	1.38
	3.36	3.82	4.21	8.84	11.44	13.92							1.66	2.22	2.3
	2.37	3.88	6.97	4.41	11.83	38.2							0.66	2.57	1.21
	2.24	2.76	3.88	3.93	6	11.83							1.44	2.79	5.93
	2.7	4.41	4.28	5.71	15.26	14.36							0.55	1.22	2.05
	4.14	5.99	6.64	13.49	28.15	34.68							1.05	1.55	0.99
	2.7	3.49	8.22	5.71	9.55	53.12							0.43	1.35	2.2
	2.43	6.45	5.59	4.65	32.65	24.56							0.51	0.66	1.45
	3.29	3.75	8.29	8.5	11.04	53.97							0.89	2.04	0.38
	3.09	7.04	8.09	7.51	38.92	51.43							0.41	1.93	0.86
	2.63	5.99	9.8	5.44	28.15	75.47							1.18	1.15	1.34
	2.3	2.5	15.13	4.16	4.91	179.83							0.93	0.33	3.15
	2.76	3.42	7.11	6	9.19	39.65							0.38	0.65	2.43
	3.03	5.92	6.78	7.19	27.54	36.06							0.56	0.62	1.56
	3.03	4.08	6.58	7.19	13.07	33.99							1.46	1.44	3.62
	1.64	6.51	6.84	2.12	33.32	36.77							2.54	1.49	3.65
	3.29	5.26	7.43	8.5	21.76	43.41							0.56	0.54	3.82
	3.03	4.47	6.25	7.19	15.72	30.68							2.54	1.22	0.62
	2.96	3.68	9.47	6.88	10.66	70.49							0.55	1.09	3.93
	2.63	3.09	5	5.44	7.51	19.63							1.79	0.91	2.18
		3.49	9.93		9.55	77.51							0.72	2.59	1.44
		4.93	5.39		19.12	22.86							0.81	2.63	3.16
			5.39			22.86							0.85	0.71	0.95
			5.13			20.68							0.35	0.77	1.17
			9.8			75.47							2.21	1.53	1.8
			9.54			71.47							1.06	2.95	0.91
			7.24			41.13							1.54	0.74	2.53
			9.14			65.68							0.93	0.67	4.83
			4.8			18.12							0.58	4.37	1.09
			5.13			20.68							1.13	4.01	0.97
			3.88			11.83							1.08	0.7	2.9
			5.79			26.32							2.37	2.65	1.81
			7.37			42.64							1.58	0	1.34
			5.13			20.68							1.92	2	1.1
			9.61			72.46								1.25	1.55
			5.13			20.68								3.71	0.53
			8.49			56.57								1.03	0.87
			8.03			50.6								1.61	2.2
			5.72			25.73								1.39	1.37
			5.79			26.32								0.86	1.28
			6.64			34.68								1.39
			10.07			79.58								2.12
			7.89			48.95								1.06
			3.95			12.24								1.6
			7.5			44.18								2.23
			3.42			9.19								0.97
			5.86			26.93								1.58
			10.07			79.58								0.68
			31.05			757.33								2.38
			4.21			13.92								2.41
			6.78			36.06								1.95
			16.71			219.32								2.23
			5.07			20.16								0.52
			4.21			13.92								1.34
														1.02
														1.09
														1.23
														2.38
														2.53

## Sheet: Fig. 5
Fig. 5b	Lung	Ratio (PLT/NeuMig)			Fig. 5h		Ctrl	anti-Ly6G	anti-CD41	Statistic analysis (pooled)
	Experiment 1	24.8366				Experiment 1	9	82	58	Column B	anti-Ly6G	Column C	anti-CD41
		12.3687				Blood volume (μL):	2	203	93	vs.	vs.	vs.	vs.
		24.5515					22	83	48	Column A	Ctrl	Column A	Ctrl
		5.66739					54	89	41	Unpaired t test		Unpaired t test
		21.6509						59		P value	<0.0001	P value	0.0002
		0.826986				Experiment 2	5	83	52	P value summary	****	P value summary	***
		9.89292					12	121	74	Significantly different (P < 0.05)?	Yes	Significantly different (P < 0.05)?	Yes
		22.3537					7	32	56	One- or two-tailed P value?	Two-tailed	One- or two-tailed P value?	Two-tailed
	Experiment 2	59.2162					18	41	160	t, df	t=4.913, df=22	t, df	t=4.265, df=25
		7.49574					41	63	84	How big is the difference?		How big is the difference?
		18.8029				Experiment 3	25		280	Mean of column A	18.71	Mean of column A	18.71
		12.3244					23		134	Mean of column B	85.6	Mean of column C	95.38
	Experiment 3	9.19755					18		102	Data analyzed		Data analyzed
		17.9852					15		58	Sample size, column A	14	Sample size, column A	14
		32.0819					11			Sample size, column B	10	Sample size, column C	13
		26.9566
		27.0255
		30.2
		39.2741
		11.0423
					Fig. 5j		Ctrl	Anti-Ly6G	Anti-Ly6G +nsNeuMig	Statistic analysis (pooled)
						Experiment 1	28	150	6	Column B	Anti-Ly6G	Column C	Anti-Ly6G+NeuMig
Fig. 5e		Ratio (PLT/NeuMig)				Blood volume (μL):	9	41	13	vs.	vs.	vs.	vs.
	Experiment 1	12.011					25	43	51	Column A	Ctrl	Column B	Anti-Ly6G
		21.0136					40	47	10	Unpaired t test		Unpaired t test
	Experiment 2	36.8563					40	125	10	P value	<0.0001	P value	<0.0001
	Experiment 3	36.803				Experiment 2	25	82	86	P value summary	****	P value summary	****
		22.9942					162	139	15	Significantly different (P < 0.05)?	Yes	Significantly different (P < 0.05)?	Yes
		17.3556					54	165	13	One- or two-tailed P value?	Two-tailed	One- or two-tailed P value?	Two-tailed
		40.588					81	128	63	t, df	t=4.523, df=38	t, df	t=5.200, df=38
							57	335	93	How big is the difference?		How big is the difference?
						Experiment 3	108	206	128	Mean of column A	49.7	Mean of column B	131.7
							90	205	71	Mean of column B	131.7	Mean of column C	38.75
							51	194	50	Data analyzed		Data analyzed
							42	180	40	Sample size, column A	20	Sample size, column B	20
							10	138	36	Sample size, column B	20	Sample size, column C	20
						Experiment 4	5	140	54
							36	95	6
							58	58	22
							18	88	5
							55	75	3
Fig. 5l		Ctrl	anti-Ly6G	Statistic analysis (pooled)			Fig. 5m	T9f/f; CreW/W	T9f/f; CreT/T	Statistic analysis (pooled)
	Experiment 1	29235066789	5419895827	Column B	anti-Ly6G			1300870	873337	Column B	T9f/f; CreT/T
	CD41 intensity	23000335350	16473044529	vs.	vs.		/mL	1067601	1074663	vs.	vs.
			1008807522	Column A	Ctrl			1398354	1431519	Column A	T9f/f; CreW/W
	Experiment 2	19369558041	16435001174	Unpaired t test				1480186	1373562	Unpaired t test
	CD41 intensity	44626898944	1862755827	P value	0.0026			1402623	961108	P value	0.002
		84146424554	19127066986	P value summary	**			935443	1044822	P value summary	**
		36300431928		Significantly different (P < 0.05)?	Yes			1037803	846224	Significantly different (P < 0.05)?	Yes
	Experiment 3	39786911707	14387665105	One- or two-tailed P value?	Two-tailed			1090606	656248	One- or two-tailed P value?	Two-tailed
	CD41 intensity	26474109664	39303535658	t, df	t=3.493, df=18			1746250	724884	t, df	t=3.429, df=27
			115695862	How big is the difference?				1516708	647181	How big is the difference?
			28452300096	Mean of column A	37867467122			3424279	830175	Mean of column A	1493209
			135194176	Mean of column B	12012393716			1837604	735171	Mean of column B	892554
			1427761824	Data analyzed				1173388	1088473	Data analyzed
				Sample size, column A	8				864297	Sample size, column A	13
				Sample size, column B	12				547142	Sample size, column B	16
									582055
Fig. 5p		T9f/f; CreW/W	T9f/f; CreT/T	Statistic analysis (pooled)			Fig. 5r		T9f/f; CreW/W	T9f/f; CreT/T	T9f/f;CreT/T +NeuMig	Statistic analysis (pooled)
	Experiment 1	9	14	Column B	T9f/f; CreW/W			Experiment 1	61	110	67	Column B	T9f/f; CreT/T	Column C	T9f/f;CreT/T+NeuMig
		0	1	vs.	vs.			Blood volume (μL):	60	84	62	vs.	vs.	vs.	vs.
		0	2	Column A	T9f/f; CreT/T				46	52	57	Column A	T9f/f; CreW/W	Column B	T9f/f; CreT/T
		18	0	Unpaired t test					31	46	29	Unpaired t test		Unpaired t test
		0	0	P value	<0.0001				19	41	28	P value	0.0111	P value	0.0162
		0	0	P value summary	****				2	19	20	P value summary	*	P value summary	*
		0	0	Significantly different (P < 0.05)?	Yes			Experiment 2	24	85	61	Significantly different (P < 0.05)?	Yes	Significantly different (P < 0.05)?	Yes
		0	0	One- or two-tailed P value?	Two-tailed				20	59	43	One- or two-tailed P value?	Two-tailed	One- or two-tailed P value?	Two-tailed
		19	0	t, df	t=5.719, df=803				16	47	20	t, df	t=2.691, df=33	t, df	t=2.539, df=32
		3	0	How big is the difference?					12	45	10	How big is the difference?		How big is the difference?
		0	0	Mean of column A	1.846				10	32	5	Mean of column A	33.22	Mean of column B	75.24
		0	0	Mean of column B	0.7537				9			Mean of column B	75.24	Mean of column C	35.94
		8	0	Data analyzed				Experiment 3	6	36	24	Data analyzed		Data analyzed
		3	0	Sample size, column A	395				36	42	25	Sample size, column A	18	Sample size, column B	17
		2	0	Sample size, column B	410				40	43	29	Sample size, column B	17	Sample size, column C	17
		0	0						51	93	30
		0	0						55	200	50
		0	0						100	245	51
		8	0
		5	6
		7	2
		0	3
		3	2
		12	7
		6	3
		2	4
		8	4
		5	0
		0	0
		0	0
		0	0
		8	0
		0	0
		0	0
		3	0
		0	0
		3	0
		2	0
		0	0
		0	0
		1	0
		2	0
		22	0
		2	0
		0	0
		0	1
		2	4
		11	8
		2	1
		0	0
		0	0
		5	0
		0	0
		1	0
		7	0
		3	0
		0	0
		4	0
		0	0
		1	0
		0	0
		0	8
		0	3
		0	4
	.	13	5
		5	9
		3	1
		2	5
		2	4
		3	0
		4	0
		5	0
		3	0
		2	0
		2	0
		0	0
		0	0
		0	0
		0	0
		0	0
		0	0
		0	0
		0	0
		0	0
		0	0
		0	5
		0	0
		0	1
		0	3
		0	5
		0	3
		0	0
		0	0
		0	0
		0	0
		0	0
		0	0
		0	4
		0	1
		3	0
		1	0
		1	0
		1	0
		0	0
		0	5
		0	3
		0	0
		0	1
		0	0
		0	0
		0	2
		0	2
		0	0
		0	0
		0	0
		0	0
		0	0
		4	3
		15	0
		14	0
		0	0
		0	0
		0	0
		0	0
		0	0
		0	0
		0	0
		0	0
		0	0
		0	0
		11	0
		16	1
		1	0
		1	0
		3	1
		2	0
		9	0
		0	0
		0	0
		0	0
		0	0
			0
			0
			0
			0
			0
			0
			0
			5
			1
			0
			0
			5
			0
			0
			0
			0
			0
			0
			3
			3
			0
			0
			0
			0
			0
			0
			0
			0
			6
			0
			0
			0
			0
			0
			2
			2
	Experiment 2	12	1
		6	3
		2	2
		8	4
		0	5
		0	1
		0	2
		0	2
		0	4
		0	0
		0	0
		0	0
		0	0
		0	0
		0	0
		6	0
		8	0
		0	0
		0	0
		0	0
		0	0
		0	0
		0	0
		0	0
		0	0
		0	0
		0	0
		0	0
		0	0
		0	0
		0	0
		0	0
		0	0
		0	0
		0	0
		0	0
		0	0
		0	0
		0	0
		0	0
		0	0
		0	0
		0	0
		0	0
		2	0
		0	0
		2	0
		0	0
		0	8
		0	12
		0	1
		0	1
		0	3
		0	0
		0	0
		0	0
		0	0
		0	0
		0	0
		0	0
		0	0
		3	0
		1	0
		2	0
		0	0
		0	0
		0	0
		0	0
		0	0
		3	0
		0	0
		0	0
		0	0
		1	0
		1	0
		2	0
		0	0
		0	0
		0	0
		0	0
		3	0
		2	0
		1	0
		2	5
		0	3
		0	3
		0	1
		0	0
		0	0
		0	0
		0	0
		0	0
		0	0
		0	0
		3	0
		20	0
		0	0
		4	0
		2	0
		5	0
		0	0
		1	0
		6	0
		8	0
		0	0
		0	0
		4	0
		0	0
		3	0
		1	0
		0	0
		4	0
		0	0
		3	0
		4	0
		0	0
		0	0
		0	0
		0	0
		1	0
		0	0
		0	0
		0	0
		0	0
		0	0
		0	0
		0	0
		4	0
		5	2
		1	2
		3	6
		2	1
		7	2
		6	1
		0	5
		0	9
		0	0
		0	0
		0	0
		0	0
		0	0
		6	0
		9	0
		0	0
		0	0
		0	0
		0	0
		0	0
		0	0
		0	0
		2	0
		0	0
		2	0
		0	0
		0	0
		0	0
		0	0
		0	0
		3	0
		0	0
		0	0
		0	0
		0	0
		0	0
		0	0
			0
			0
			0
			0
			0
			0
	Experiment 3	13	0
		10	0
		1	1
		1	1
		2	0
		1	1
		0	0
		10	3
		3	0
		0	1
		0	0
		6	0
		2	0
		8	2
		1	0
		1	0
		2	2
		0	0
		0	0
		6	0
		3	0
		4	0
		5	0
		0	0
		0	0
		0	2
		0	0
		0	0
		0	3
		6	0
		3	2
		10	0
		0	0
		0	0
		0	0
		6	0
		2	3
		4	0
		1	0
		0	1
		10	1
		6	4
		0	3
		0	1
		3	0
		1	4
		1	1
		0	2
		6	0
		0	1
		2	1
		2	0
		1	0
		2	0
		4	0
		0	2
		2	8
		8	0
		1	2
		0	0
		2	0
		0	0
		0
		1
		0
		4
		0
		4
		0
		1
		2
		0
		4
		3
		4
		0
		0
		8
		0
		3
		0
		3
		2
		5
		2
		4
		2
		4
		2

## Sheet: Fig. 6
Fig. 6b	PLT	NeuMig	Statistics analysis (pooled)						Fig. 6e	Log2FoldChange	minus-log10-pvalue	Label
/mL	1.38366e+08	1.34681e+06	Column B	PLT						10.5526	0.737516	-
	1.14528e+08	1.1483e+06	vs.	vs.						10.0369	1.56901	-
	1.40098e+08	1.2706e+06	Column A	NeuMig						9.91477	0.381678	-
	1.6987e+08	1.16916e+06	Unpaired t test							9.83529	0.425215	-
	1.45507e+08	1.37633e+06	P value	<0.0001						9.10757	3.14294	-
	1.52549e+08	1.23671e+06	P value summary	****						9.04543	1.11799	-
	1.35472e+08	1.73799e+06	Significantly different (P < 0.05)?	Yes						8.93415	2.1325	-
	1.63932e+08	1.34193e+06	One- or two-tailed P value?	Two-tailed						8.91611	3.07933	-
	1.70897e+08	1.42031e+06	t, df	t=26.82, df=38						8.90847	1.49439	-
	1.46192e+08	1.10846e+06	How big is the difference?							8.90532	1.01725	-
	1.64953e+08	1.45734e+06	Mean of column A	149217122						8.90415	0.572344	-
	1.88982e+08	2.14591e+06	Mean of column B	1423483						8.84775	1.11137	-
	1.34637e+08	1.68074e+06	Data analyzed							8.76689	1.52523	-
	1.589e+08	1.48308e+06	Sample size, column A	20						8.70709	1.71222	-
	1.2534e+08	1.96719e+06	Sample size, column B	20						8.6951	0.972243	-
	1.22711e+08	1.33551e+06								8.66531	2.22466	-
	1.63832e+08	1.54195e+06								8.6455	1.29334	-
	1.90236e+08	1.64735e+06								8.58726	2.72048	-
	1.65082e+08	1.35042e+06								8.584	1.44541	-
	9.22581e+07	703580								8.22191	1.98656	-
										8.09468	1.78387	-
										8.06231	1.87646	-
										8.00587	1.8542	-
Fig. 6f	Protein	Platelet1	Platelet2	Platelet3	Migrasome1	Migrasome2	Migrasome3			7.99106	2.71128	-
	Factor XIIIB	21216.6	22672.7	19003	2.82986e+06	2.46071e+06	2.69265e+06			7.91983	1.66059	-
	Fibrinogen γ	5828487	7.20612e+06	6283175	260034576	295102912	271182336			7.89811	1.74553	-
	Fibrinogen β	8704661	9847675	9340195	362791200	419225088	357086240			7.87952	1.72076	-
	Fibrinogen α	11039456	11872228	12009032	426738720	447390080	426168032			7.60398	0.683272	CD16
	Factor XI	6412.34	4636.79	4784.71	246893	167954	162881			7.80234	0.797807	-
	Factor XII	23064	28424.8	25967.7	353169	304781	360023			7.79542	3.40588	-
	Factor X	10115.9	15272.9	8959.67	107713	152075	126136			7.72175	2.77436	-
	Prothrombin	67998.4	70807	69221.5	700590	800782	756577			7.71634	1.40764	-
	vWF	1.31333e+06	1.44256e+06	1.2374e+06	7449299	7.46667e+06	7.5463e+06			7.71221	1.63629	-
	CD16	3223.87	3002.82	979.676	1.30594e+06	88647.5	264463			7.70776	1.03198	-
	MPO	4739.42	5984.21	3421.51	46047	24642.7	16806.7			7.69715	1.25501	-
	CD41	5386741	6298517	5.72934e+06	116271	152808	139586			7.68486	1.21718	-
	GP1BB	16662110	18184298	19121748	46595.9	43761.4	46158.9			7.63837	1.53734	-
										7.59183	1.78069	-
										7.49298	1.72652	-
										7.45941	0.596878	-
										7.42693	3.47653	-
										7.38607	0.890995	-
										7.279	0.980328	-
										7.27235	1.50822	-
										7.25494	1.73627	-
										7.23157	0.942036	-
										7.22153	1.78945	-
										7.16596	1.48599	-
										7.1528	2.53637	-
										7.11803	1.40855	-
										7.11345	1.91783	-
										7.07804	1.34257	-
										7.04934	2.36809	-
										7.04177	0.797139	-
										7.01724	1.59445	-
										7.00227	3.41217	-
										7.00036	0.911096	-
										6.99875	1.7608	-
										6.99853	2.21399	F13b
										6.98987	0.375385	-
										6.97198	1.11431	-
										6.89854	1.7482	-
										6.88023	2.18886	-
										6.84016	1.49234	-
										6.83891	1.2007	-
										6.83513	0.951407	-
										6.83166	2.18934	-
										6.81297	1.16326	-
										6.80479	0.64308	-
										6.78666	1.52718	-
										6.77239	2.33776	-
										6.72869	1.26627	-
										6.69201	0.418664	-
										6.6653	0.976322	-
										6.64085	1.347	-
										6.62837	1.72401	-
										6.60342	1.63212	-
										6.59404	0.850467	-
										6.58938	1.76042	-
										6.57829	1.53464	-
										6.55273	2.24407	-
										6.52466	2.08371	-
										6.51804	1.70818	-
										6.48409	1.33795	-
										6.47043	1.12501	-
										6.44768	2.33713	-
										6.38407	0.448966	-
										6.36913	1.09581	-
										6.3526	1.11227	-
										6.34629	1.51525	-
										6.34134	1.27414	-
										6.3309	0.744639	-
										6.33014	0.864278	-
										6.31595	0.828594	-
										6.31527	0.37694	-
										6.30159	1.01224	-
										6.29856	1.28237	-
										6.28459	1.2111	-
										6.26898	1.53599	-
										6.22662	0.917919	-
										6.21273	1.63272	-
										6.18859	2.60803	-
										6.15636	2.35612	-
										6.14879	1.00871	-
										6.14263	1.05963	-
										6.13985	1.04917	-
										6.13109	1.68981	-
										6.12941	2.2709	-
										6.11264	0.83796	-
										6.10556	1.40506	-
										6.09463	1.1577	-
										6.06849	1.61264	-
										6.05371	1.42656	-
										6.03045	1.82169	-
										6.00946	1.19988	-
										5.98801	1.3351	-
										5.93666	1.49473	-
										5.89507	2.37532	-
										5.8318	1.15245	-
										5.82456	3.4782	-
										5.79296	0.448869	-
										5.79063	1.66759	-
										5.78604	1.52076	-
										5.7583	0.939577	-
										5.74514	0.38419	-
										5.72105	1.4785	-
										5.71486	1.34711	-
										5.70402	1.63241	-
										5.68489	2.20114	-
										5.67806	2.10003	-
										5.67357	0.657724	-
										5.63378	1.0302	-
										5.6201	1.33211	-
										5.59758	2.99939	-
										5.58316	1.76927	-
										5.5704	1.46452	-
										5.56777	2.94292	-
										5.54083	1.41354	-
										5.53791	3.65716	-
										5.53224	1.66301	-
										5.43936	1.11879	-
										5.4232	3.19052	Fgg
										5.41938	0.988949	-
										5.40042	0.949858	-
										5.40011	1.92469	-
										5.39529	1.07131	-
										5.38005	2.20789	-
										5.35144	2.95787	Fgb
										5.26115	2.13875	-
										5.22016	3.17604	Fga
										5.20078	1.11025	-
										5.20023	2.28746	-
										5.19992	2.10803	-
										5.18013	2.8756	F11
										5.17226	2.11391	-
										5.1559	1.46358	-
										5.13293	2.46665	-
										5.08622	2.26773	-
										5.0704	1.10699	-
										5.02854	2.02878	-
										5.00787	1.55161	-
										5.00588	1.5781	-
										4.93433	1.78042	-
										4.91648	1.43213	-
										4.89976	1.59014	-
										4.8897	3.11142	-
										4.87844	0.393352	-
										4.87748	2.80271	-
										4.87426	0.380899	-
										4.84899	2.24131	-
										4.84516	1.39132	-
										4.83873	2.0289	-
										4.78498	0.798231	-
										4.77107	0.93371	-
										4.7375	0.611248	-
										4.7132	1.28926	-
										4.66903	1.09518	-
										4.64747	0.866116	-
										4.63659	1.56695	-
										4.63335	2.32447	-
										4.63179	0.507448	-
										4.61128	2.69016	-
										4.60368	2.89897	-
										4.60065	1.0203	-
										4.5399	0.44633	-
										4.53089	0.681341	-
										4.51611	3.40476	-
										4.5111	2.74404	-
										4.49496	2.06159	-
										4.48468	1.33827	-
										4.48076	1.82593	-
										4.4673	0.869686	-
										4.43668	0.772466	-
										4.42474	0.944929	-
										4.42043	2.49222	-
										4.39345	1.54802	-
										4.29864	1.38726	-
										4.25446	2.21892	-
										4.25398	0.914146	-
										4.24531	1.64353	-
										4.24348	0.890677	-
										4.23744	1.75205	-
										4.22404	1.07661	-
										4.20499	1.04416	-
										4.20462	0.395145	-
										4.20118	1.68322	-
										4.17661	1.55081	-
										4.16876	1.48981	-
										4.16547	0.845658	-
										4.16375	1.85581	-
										4.14852	0.628177	-
										4.14595	0.902111	-
										4.14289	0.434182	-
										4.14069	2.37504	-
										4.11628	1.21339	-
										4.08861	1.33888	-
										4.05317	1.59803	-
										4.02952	1.42609	-
										3.99035	1.75377	-
										3.99031	2.54264	-
										3.94546	2.61591	-
										3.92771	1.84066	-
										3.92085	1.22063	-
										3.87658	2.00385	-
										3.87264	2.48402	-
										3.8472	2.26642	-
										3.84531	1.77386	-
										3.81717	1.46733	-
										3.80616	0.700961	-
										3.80399	2.35134	-
										3.79756	2.37743	-
										3.76991	0.618392	-
										3.76424	1.68054	-
										3.75577	0.912908	-
										3.74792	3.48073	-
										3.73904	1.03727	-
										3.71811	3.3038	F12
										3.73025	2.10851	-
										3.70299	2.82975	-
										3.69829	0.608751	-
										3.67824	2.23658	-
										3.66767	0.798598	-
										3.66074	1.77686	-
										3.65915	1.32309	-
										3.63905	0.455266	-
										3.62909	5.2287	-
										3.61127	1.78937	-
										3.60313	2.10416	-
										3.59001	0.78642	-
										3.57879	1.48543	-
										3.55706	0.663311	-
										3.53463	0.451203	-
										3.52139	2.26741	F10
										3.52567	2.25546	-
										3.52407	1.59358	-
										3.51567	3.37714	-
										3.51532	1.674	-
										3.51225	1.88671	-
										3.50969	1.60793	-
										3.4981	1.23846	-
										3.44726	1.2093	-
										3.43928	3.05227	Prothrombin
										3.4225	1.78859	-
										3.40774	1.17386	-
										3.3795	2.4223	-
										3.36122	0.817092	-
										3.32504	1.23239	-
										3.32466	0.48363	-
										3.31976	1.95038	-
										3.31415	0.927307	-
										3.29432	0.524184	-
										3.2509	0.958608	-
										3.23662	0.616598	-
										3.23337	1.27319	-
										3.22938	0.471169	-
										3.20003	2.09034	-
										3.19871	1.20783	-
										3.19861	0.721714	-
										3.18721	2.31833	-
										3.18152	0.49897	-
										3.1734	2.46166	-
										3.15523	2.03736	-
										3.14848	1.79746	-
										3.14156	0.49646	-
										3.13786	1.6018	-
										3.13432	0.960336	-
										3.12488	2.38826	-
										3.08445	3.25642	-
										3.08173	1.11664	-
										3.08141	2.63462	-
										3.07086	1.68565	-
										3.04574	0.560577	-
										3.03805	1.2883	-
										3.01181	0.999222	-
										3.00767	1.05951	-
										2.99608	1.01182	-
										2.98149	2.98028	-
										2.97558	1.04025	-
										2.96954	1.97373	-
										2.96159	1.80035	-
										2.93135	2.15231	-
										2.92866	2.16066	-
										2.92517	2.58535	-
										2.89103	2.90025	-
										2.87544	2.78866	-
										2.84078	1.66445	-
										2.8163	1.10838	-
										2.79614	1.07592	-
										2.79293	0.453913	-
										2.79042	1.25786	-
										2.77395	0.552123	-
										2.75673	3.0035	-
										2.75283	2.33777	-
										2.73683	1.4591	-
										2.73446	1.84521	-
										2.68581	0.619602	-
										2.67028	0.8858	-
										2.66129	1.87152	-
										2.65761	1.77684	-
										2.648	0.945481	-
										2.64464	4.05296	-
										2.56936	1.51447	MPO
										2.60658	2.43477	-
										2.59533	0.57543	-
										2.59488	1.14591	-
										2.58181	0.833413	-
										2.57848	1.35766	-
										2.57558	0.746107	-
										2.57336	1.02051	-
										2.56959	2.84392	-
										2.54755	0.960322	-
										2.5257	0.977763	-
										2.51586	0.426618	-
										2.50922	0.778956	-
										2.50231	0.673622	-
										2.49796	2.48521	vWF
										2.49781	0.60977	-
										2.49244	0.915254	-
										2.48187	0.552051	-
										2.46288	1.51443	-
										2.44999	0.462237	-
										2.42439	0.617255	-
										2.41003	2.27548	-
										2.4041	3.11664	-
										2.38344	0.362645	-
										2.37831	0.899965	-
										2.37764	0.952596	-
										2.36859	0.504869	-
										2.36841	0.484351	-
										2.36306	0.310422	-
										2.36298	0.518336	-
										2.35701	0.744858	-
										2.34044	1.04971	-
										2.29723	1.99798	-
										2.29062	1.27929	-
										2.28855	1.29463	-
										2.2735	3.96074	-
										2.26751	0.597291	-
										2.26644	0.763146	-
										2.26494	0.608601	-
										2.26214	1.91171	-
										2.25184	0.590139	-
										2.23761	1.09218	-
										2.22171	3.31822	-
										2.21874	0.599587	-
										2.21635	0.999624	-
										2.19697	1.14613	-
										2.18727	1.26846	-
										2.18592	0.378321	-
										2.16958	1.97278	-
										2.14255	1.33046	-
										2.13307	1.92852	-
										2.13222	0.843776	-
										2.1254	0.4901	-
										2.11531	2.23952	-
										2.10455	0.643177	-
										2.09663	1.09719	-
										2.0804	1.28243	-
										2.07609	3.12528	-
										2.07352	1.6664	-
										2.06375	0.838185	-
										2.05874	0.292263	-
										2.05044	1.15976	-
										2.04447	1.29187	-
										2.02122	0.44771	-
										2.0114	1.73639	-
										2.00859	0.715575	-
										2.00271	1.27907	-
										1.99547	0.505348	-
										1.99249	0.925847	-
										1.99145	0.666636	-
										1.98912	0.694402	-
										1.97982	1.63057	-
										1.95199	1.42903	-
										1.95033	0.699723	-
										1.93583	0.725734	-
										1.93516	0.568669	-
										1.92463	0.558163	-
										1.91913	0.472514	-
										1.91664	0.520013	-
										1.9031	0.353744	-
										1.90302	0.997672	-
										1.89182	0.923544	-
										1.88963	0.698453	-
										1.8743	0.50939	-
										1.86867	1.60098	-
										1.86832	0.948247	-
										1.86755	0.401323	-
										1.8435	0.683623	-
										1.83917	1.45012	-
										1.81579	0.682314	-
										1.81419	0.488415	-
										1.80414	1.40273	-
										1.79259	0.645272	-
										1.78881	0.824283	-
										1.78814	1.64921	-
										1.77154	0.688083	-
										1.77153	0.548567	-
										1.7708	0.534217	-
										1.75596	0.406737	-
										1.75591	1.03217	-
										1.75102	2.35972	-
										1.74025	2.02936	-
										1.73778	0.277661	-
										1.73743	1.47259	-
										1.73237	1.26157	-
										1.72983	1.14466	-
										1.71881	2.06387	-
										1.71543	0.685951	-
										1.70608	0.308088	-
										1.68617	0.321388	-
										1.68591	0.476207	-
										1.68372	0.542644	-
										1.67184	0.549084	-
										1.66965	1.08548	-
										1.65403	0.465049	-
										1.64208	2.00585	-
										1.63686	0.952059	-
										1.63549	0.998871	-
										1.63307	2.25344	-
										1.62812	0.325773	-
										1.62344	0.455209	-
										1.62156	1.23248	-
										1.6215	0.563221	-
										1.61869	0.962565	-
										1.61479	0.352572	-
										1.61464	0.597231	-
										1.6124	1.82942	-
										1.60212	0.476981	-
										1.59656	0.421949	-
										1.59478	0.59759	-
										1.59018	0.675129	-
										1.5763	0.762563	-
										1.57458	0.790593	-
										1.56942	0.668243	-
										1.56898	0.643696	-
										1.56697	1.32575	-
										1.5644	0.649113	-
										1.55098	1.32894	-
										1.52695	1.36755	-
										1.52162	0.892942	-
										1.52061	0.519348	-
										1.51268	0.725907	-
										1.50769	0.787796	-
										1.50213	0.587396	-
										1.49413	0.763069	-
										1.48868	0.547038	-
										1.48665	0.402341	-
										1.48401	0.798239	-
										1.48388	0.734137	-
										1.48191	1.0405	-
										1.48156	1.1689	-
										1.47899	0.95282	-
										1.4756	0.941025	-
										1.46688	0.541184	-
										1.43784	2.69269	-
										1.42991	0.345322	-
										1.42821	0.482527	-
										1.42503	1.17329	-
										1.42362	0.466113	-
										1.42018	0.651819	-
										1.41259	1.64503	-
										1.40383	0.750562	-
										1.39738	0.612462	-
										1.38955	2.02049	-
										1.38667	0.752755	-
										1.38484	0.649573	-
										1.3817	0.950265	-
										1.38109	1.77545	-
										1.37146	0.853416	-
										1.35674	0.381336	-
										1.34974	1.95615	-
										1.34801	1.12228	-
										1.34593	0.748575	-
										1.33506	1.10519	-
										1.32915	0.583346	-
										1.31994	0.660971	-
										1.31472	0.877689	-
										1.3137	0.393008	-
										1.3123	0.525818	-
										1.30856	0.526947	-
										1.30364	0.288042	-
										1.28286	0.245443	-
										1.27947	0.560113	-
										1.26562	0.278219	-
										1.25834	0.317213	-
										1.2503	0.994615	-
										1.24892	0.297656	-
										1.24823	0.578604	-
										1.24088	0.566609	-
										1.24084	1.11047	-
										1.23957	0.680013	-
										1.23557	0.560338	-
										1.22524	2.73961	-
										1.21321	1.40632	-
										1.21297	1.54235	-
										1.21017	0.390651	-
										1.20606	0.696435	-
										1.18701	0.952785	-
										1.18603	0.926322	-
										1.18052	0.500083	-
										1.1531	1.43983	-
										1.15023	0.281798	-
										1.14394	0.738486	-
										1.14299	0.506089	-
										1.13934	0.321124	-
										1.13872	0.64178	-
										1.13811	0.235571	-
										1.1369	1.04115	-
										1.12882	0.796549	-
										1.12362	0.619144	-
										1.12241	0.402303	-
										1.1138	1.83268	-
										1.11143	0.330661	-
										1.11106	0.371106	-
										1.108	0.453115	-
										1.10519	0.252035	-
										1.09979	0.494448	-
										1.09769	0.345909	-
										1.09439	0.431946	-
										1.0935	1.82896	-
										1.09115	0.356021	-
										1.08424	0.460873	-
										1.07651	0.345496	-
										1.07473	0.402536	-
										1.0684	0.643392	-
										1.06707	0.422522	-
										1.06646	1.62044	-
										1.0653	0.727436	-
										1.06074	0.67486	-
										1.05839	0.534188	-
										1.05191	0.814107	-
										1.04932	1.38132	-
										1.04321	0.21554	-
										1.03858	0.400674	-
										1.03406	0.334878	-
										1.03087	0.734294	-
										1.03079	0.424285	-
										1.02797	2.34383	-
										1.02627	0.956684	-
										1.02344	0.25131	-
										1.01159	0.256968	-
										1.00876	0.519743	-
										1.00351	0.571085	-
										0.992452	2.16157	-
										0.990425	0.575987	-
										0.983265	0.685791	-
										0.983175	1.31322	-
										0.96851	1.39436	-
										0.964171	0.442847	-
										0.96314	1.03988	-
										0.962829	0.268845	-
										0.959398	0.892702	-
										0.950121	0.348994	-
										0.949555	0.452359	-
										0.947473	0.713405	-
										0.947111	0.713793	-
										0.942282	0.646184	-
										0.9348	0.541081	-
										0.930361	0.479503	-
										0.926852	0.895206	-
										0.924569	0.851175	-
										0.914934	0.372349	-
										0.911077	1.30446	-
										0.908257	0.363353	-
										0.907211	1.02395	-
										0.892073	1.44103	-
										0.876535	0.594718	-
										0.875828	2.63264	-
										0.870135	0.519801	-
										0.867553	0.482697	-
										0.866584	0.542362	-
										0.865035	0.526876	-
										0.864185	1.70109	-
										0.862399	0.232062	-
										0.836609	0.673006	-
										0.82765	0.466338	-
										0.822593	0.180263	-
										0.821479	0.268572	-
										0.818825	0.535925	-
										0.817475	0.4709	-
										0.81626	0.586252	-
										0.804218	1.75877	-
										0.801349	0.509378	-
										0.800641	1.15881	-
										0.793889	0.280599	-
										0.789799	1.18179	-
										0.789276	0.368464	-
										0.783127	0.27217	-
										0.768324	0.301656	-
										0.766383	0.626169	-
										0.760683	1.72551	-
										0.760584	1.18595	-
										0.760298	0.474504	-
										0.759561	0.16219	-
										0.758781	2.29237	-
										0.757038	0.339029	-
										0.751098	0.554576	-
										0.741776	1.5905	-
										0.740349	0.250597	-
										0.740058	0.461045	-
										0.738468	0.810595	-
										0.735539	1.18927	-
										0.735008	0.715325	-
										0.732383	2.02967	-
										0.730913	1.4144	-
										0.729486	0.878039	-
										0.726853	0.473657	-
										0.722216	0.210523	-
										0.720722	0.209067	-
										0.715537	0.782581	-
										0.714575	0.316365	-
										0.714548	1.13438	-
										0.714281	0.29983	-
										0.705445	0.627385	-
										0.699427	0.378061	-
										0.699252	0.414668	-
										0.686044	0.550858	-
										0.68579	1.32756	-
										0.684053	0.275906	-
										0.683109	0.175149	-
										0.681586	1.0543	-
										0.679852	0.154924	-
										0.673934	0.331151	-
										0.665635	0.550427	-
										0.66452	0.455642	-
										0.662124	0.423119	-
										0.661856	0.313645	-
										0.658094	0.77123	-
										0.654136	1.29746	-
										0.653627	0.345487	-
										0.653306	0.181799	-
										0.643004	0.53797	-
										0.642473	0.320624	-
										0.638554	0.300915	-
										0.632821	0.728074	-
										0.631613	0.395229	-
										0.630268	0.167556	-
										0.629385	0.441775	-
										0.628146	0.218319	-
										0.627871	0.237867	-
										0.627629	0.672568	-
										0.624254	0.505399	-
										0.62064	0.422072	-
										0.618309	0.633776	-
										0.61433	1.05681	-
										0.610224	0.363512	-
										0.605744	0.324307	-
										0.599346	0.990833	-
										0.597973	0.365726	-
										0.597362	0.340729	-
										0.596884	0.433468	-
										0.595437	1.00739	-
										0.583658	0.491882	-
										0.582982	0.484473	-
										0.580922	1.43778	-
										0.580027	0.253546	-
										0.574363	0.28232	-
										0.573477	0.724043	-
										0.572451	1.91304	-
										0.560608	0.366658	-
										0.560444	0.293084	-
										0.558436	0.798445	-
										0.557862	0.254757	-
										0.556607	0.364885	-
										0.552014	0.279513	-
										0.551842	0.255248	-
										0.550579	0.151045	-
										0.54645	0.24292	-
										0.545976	0.386596	-
										0.544308	0.765283	-
										0.543291	0.247406	-
										0.534745	1.27453	-
										0.512865	0.414231	-
										0.507728	0.321218	-
										0.505586	0.362807	-
										0.503402	0.2575	-
										0.498842	0.320838	-
										0.497801	1.12334	-
										0.496753	1.31218	-
										0.495317	0.455775	-
										0.492906	0.237081	-
										0.464796	0.260739	-
										0.464777	0.730626	-
										0.464277	0.120714	-
										0.458057	0.349663	-
										0.455284	0.260233	-
										0.453794	0.859871	-
										0.44862	0.360162	-
										0.446515	0.464987	-
										0.442978	1.10951	-
										0.437744	0.158456	-
										0.437107	0.683343	-
										0.433968	1.35161	-
										0.426869	0.218994	-
										0.426257	0.304707	-
										0.425273	0.446584	-
										0.423471	0.761511	-
										0.421321	0.452654	-
										0.421273	0.202659	-
										0.418863	0.235457	-
										0.413044	0.19815	-
										0.412877	0.797317	-
										0.412086	0.394441	-
										0.405703	0.919774	-
										0.401389	1.64258	-
										0.397778	0.400691	-
										0.394722	0.310727	-
										0.390969	0.267929	-
										0.389138	0.509799	-
										0.387922	0.297822	-
										0.378384	0.519132	-
										0.37477	1.04936	-
										0.363487	0.358447	-
										0.363148	0.297889	-
										0.359729	0.454014	-
										0.353854	0.600998	-
										0.352969	0.368503	-
										0.352537	0.6709	-
										0.352093	0.556555	-
										0.35097	0.212657	-
										0.350804	0.255073	-
										0.350429	0.396059	-
										0.349576	0.410236	-
										0.347516	0.532008	-
										0.347068	0.305456	-
										0.34608	0.313158	-
										0.343446	0.137015	-
										0.342249	0.7291	-
										0.341222	0.191072	-
										0.318773	0.151532	-
										0.317202	0.100618	-
										0.316263	0.102437	-
										0.316127	0.51212	-
										0.310738	0.268572	-
										0.308139	0.228304	-
										0.305615	0.477028	-
										0.304954	0.786883	-
										0.301074	0.629364	-
										0.300814	0.228131	-
										0.29417	0.258255	-
										0.291066	1.13556	-
										0.290933	0.635494	-
										0.288119	0.115141	-
										0.287138	0.144382	-
										0.286151	0.0998367	-
										0.283059	0.155877	-
										0.277268	0.0982546	-
										0.271214	0.0951414	-
										0.270426	0.222471	-
										0.270403	0.141228	-
										0.257479	0.226063	-
										0.248934	0.200777	-
										0.246193	0.294311	-
										0.237785	0.240916	-
										0.234387	0.0659415	-
										0.23398	0.292135	-
										0.229169	0.696528	-
										0.218221	0.361592	-
										0.213557	0.124081	-
										0.211381	0.180523	-
										0.210846	0.133593	-
										0.210331	0.161699	-
										0.203674	0.0863285	-
										0.199906	0.102079	-
										0.196984	0.0892528	-
										0.193901	0.155106	-
										0.192886	0.132886	-
										0.186079	0.0566291	-
										0.184272	0.162339	-
										0.181777	0.132282	-
										0.18005	0.191308	-
										0.176949	0.134737	-
										0.176482	0.154409	-
										0.173697	0.0548928	-
										0.171132	0.440809	-
										0.170622	0.145327	-
										0.158923	0.227044	-
										0.156339	0.046682	-
										0.150191	0.284909	-
										0.145856	0.608134	-
										0.143079	0.98005	-
										0.142013	0.379246	-
										0.139403	0.1801	-
										0.13562	0.730013	-
										0.133388	0.0708879	-
										0.125125	0.660363	-
										0.118997	0.0494711	-
										0.117593	0.0764148	-
										0.108511	0.0834501	-
										0.10374	0.145456	-
										0.102628	0.037947	-
										0.0949862	0.231605	-
										0.0836039	0.0431816	-
										0.0788076	0.261354	-
										0.0784238	0.0192481	-
										0.0715393	0.158407	-
										0.0656882	0.119962	-
										0.0634686	0.113698	-
										0.0556401	0.0722685	-
										0.0548899	0.0375587	-
										0.0484472	0.0699123	-
										0.0404302	0.047658	-
										0.0295682	0.0367399	-
										0.0234832	0.0127426	-
										0.022998	0.0152698	-
										0.0202574	0.0432426	-
										0.00891071	0.00819265	-
										0.00863524	0.0389789	-
										0.00396089	0.00599678	-
										0.00337046	0.0111938	-
										0.00110009	0.00108581	-
										0.000121382	9.62991e-05	-
										-0.00261137	0.00138086	-
										-0.00307664	0.00535426	-
										-0.00377668	0.00665074	-
										-0.00412244	0.00132637	-
										-0.00461244	0.020904	-
										-0.0166033	0.0502484	-
										-0.0227421	0.0278663	-
										-0.0259404	0.00911763	-
										-0.0276329	0.0885998	-
										-0.0284087	0.0259352	-
										-0.0350313	0.0219858	-
										-0.0356146	0.030357	-
										-0.0370086	0.0218308	-
										-0.0391616	0.0171894	-
										-0.0394882	0.0412364	-
										-0.0395066	0.11483	-
										-0.0441076	0.0333537	-
										-0.0490391	0.0317045	-
										-0.0495618	0.0602391	-
										-0.0509071	0.0678761	-
										-0.0593582	0.0523679	-
										-0.0617723	0.100649	-
										-0.0664134	0.0684159	-
										-0.0680306	0.0417407	-
										-0.0893949	0.0816935	-
										-0.0990522	0.178066	-
										-0.102896	0.0891445	-
										-0.104751	0.640633	-
										-0.105467	0.1334	-
										-0.105975	0.0848072	-
										-0.107479	0.107384	-
										-0.111477	0.162185	-
										-0.121859	0.225491	-
										-0.139557	0.200252	-
										-0.14409	0.272953	-
										-0.145944	0.831947	-
										-0.157144	0.095587	-
										-0.16191	0.140183	-
										-0.16397	0.0675681	-
										-0.168068	0.345735	-
										-0.17242	0.0600585	-
										-0.174212	0.0824903	-
										-0.176752	0.738505	-
										-0.177756	0.174853	-
										-0.178227	0.209639	-
										-0.186332	0.108257	-
										-0.186466	0.555292	-
										-0.191887	0.175982	-
										-0.192326	0.33074	-
										-0.192684	0.14763	-
										-0.1931	0.313671	-
										-0.193456	0.218433	-
										-0.202419	0.0779463	-
										-0.204297	0.392834	-
										-0.207228	0.162899	-
										-0.208935	0.178935	-
										-0.209605	0.129468	-
										-0.211772	0.169933	-
										-0.214085	0.234971	-
										-0.21659	0.522134	-
										-0.2175	0.105594	-
										-0.217517	0.409402	-
										-0.222333	0.334051	-
										-0.223191	0.512811	-
										-0.22453	0.114499	-
										-0.22575	0.194514	-
										-0.227012	0.304251	-
										-0.228704	0.103161	-
										-0.229483	0.498945	-
										-0.235542	0.233461	-
										-0.238849	0.287543	-
										-0.239629	0.247145	-
										-0.247832	0.61668	-
										-0.250958	0.219355	-
										-0.254502	0.378739	-
										-0.257872	0.618419	-
										-0.25985	0.203151	-
										-0.261436	0.484465	-
										-0.264332	0.257834	-
										-0.265754	0.53211	-
										-0.274381	0.365048	-
										-0.274664	0.549109	-
										-0.277938	0.127425	-
										-0.2801	0.142882	-
										-0.28255	0.319627	-
										-0.290372	0.370375	-
										-0.2905	0.275568	-
										-0.294888	0.170549	-
										-0.297181	0.439415	-
										-0.298256	0.159343	-
										-0.302691	0.143514	-
										-0.304995	0.782922	-
										-0.307199	0.148236	-
										-0.309819	0.298089	-
										-0.311296	1.20627	-
										-0.318887	0.581368	-
										-0.320891	0.550875	-
										-0.32981	0.965574	-
										-0.335534	0.217804	-
										-0.336625	0.170857	-
										-0.337748	0.408487	-
										-0.338405	0.235854	-
										-0.343138	0.674365	-
										-0.343417	0.460716	-
										-0.345725	0.274791	-
										-0.346898	0.364532	-
										-0.348053	0.379988	-
										-0.351123	0.568864	-
										-0.353474	1.13011	-
										-0.356055	1.07487	-
										-0.356644	0.224183	-
										-0.356936	0.201214	-
										-0.357793	0.366316	-
										-0.36445	0.391499	-
										-0.365479	0.477565	-
										-0.365907	0.804008	-
										-0.368162	3.30036	-
										-0.372583	0.445094	-
										-0.377383	0.707364	-
										-0.378934	0.702601	-
										-0.384598	0.245307	-
										-0.388882	0.620383	-
										-0.400221	0.340078	-
										-0.400751	0.943956	-
										-0.401688	0.4612	-
										-0.404031	0.369007	-
										-0.404487	0.789905	-
										-0.410846	1.496	-
										-0.411553	1.10586	-
										-0.413901	0.777217	-
										-0.41436	0.446132	-
										-0.41461	0.615507	-
										-0.416275	0.594599	-
										-0.419042	0.41956	-
										-0.41973	2.20001	-
										-0.420739	0.69005	-
										-0.423309	1.80582	-
										-0.424419	0.632145	-
										-0.425825	0.758547	-
										-0.428684	0.50922	-
										-0.42969	0.431298	-
										-0.433436	0.525311	-
										-0.434416	0.787666	-
										-0.435717	0.668618	-
										-0.443035	0.316304	-
										-0.445103	1.33272	-
										-0.44888	0.29197	-
										-0.449207	0.55122	-
										-0.451651	0.837144	-
										-0.452543	1.25408	-
										-0.45395	0.57108	-
										-0.454083	0.822018	-
										-0.457482	0.636223	-
										-0.462964	0.209269	-
										-0.465585	0.725827	-
										-0.467295	0.498765	-
										-0.470848	0.310573	-
										-0.471061	2.16247	-
										-0.472592	0.415657	-
										-0.473265	1.93344	-
										-0.475628	0.857473	-
										-0.477187	0.268006	-
										-0.478798	1.36056	-
										-0.480655	0.719925	-
										-0.481224	0.978781	-
										-0.481276	0.503829	-
										-0.481597	0.458158	-
										-0.486988	0.465234	-
										-0.488899	0.514041	-
										-0.490099	0.526554	-
										-0.496955	1.22309	-
										-0.49902	1.3327	-
										-0.503223	0.710139	-
										-0.503709	0.787291	-
										-0.506751	0.516286	-
										-0.50731	0.350758	-
										-0.508923	0.406684	-
										-0.511534	1.15899	-
										-0.515847	0.706299	-
										-0.516909	1.18384	-
										-0.51856	0.895635	-
										-0.521415	0.176679	-
										-0.521935	0.960443	-
										-0.525682	0.590857	-
										-0.527337	0.564718	-
										-0.529647	1.09749	-
										-0.531796	1.04967	-
										-0.534589	0.776012	-
										-0.53806	1.34225	-
										-0.540042	1.12097	-
										-0.54047	0.393185	-
										-0.540804	0.555672	-
										-0.544909	1.14545	-
										-0.544994	0.901693	-
										-0.545483	0.440597	-
										-0.545501	0.665628	-
										-0.558267	0.509987	-
										-0.560288	0.745428	-
										-0.566429	0.34304	-
										-0.57497	0.636616	-
										-0.577719	0.591284	-
										-0.584227	1.07279	-
										-0.584843	0.462257	-
										-0.586726	1.65261	-
										-0.586968	0.562791	-
										-0.589367	0.798994	-
										-0.590072	0.798223	-
										-0.593875	1.44723	-
										-0.594511	1.30049	-
										-0.599341	1.29272	-
										-0.606122	1.57936	-
										-0.611152	1.16743	-
										-0.614355	0.620881	-
										-0.621099	0.5919	-
										-0.623034	0.747871	-
										-0.62351	1.88984	-
										-0.62428	1.07711	-
										-0.632955	0.916613	-
										-0.635531	1.07764	-
										-0.636328	1.23392	-
										-0.637935	1.63946	-
										-0.638512	0.681498	-
										-0.63886	1.22441	-
										-0.638993	0.890926	-
										-0.639504	0.779219	-
										-0.640034	0.881694	-
										-0.640199	1.43744	-
										-0.640383	0.737868	-
										-0.640995	0.617674	-
										-0.643727	1.42351	-
										-0.644341	0.864894	-
										-0.645068	1.29472	-
										-0.646622	0.633335	-
										-0.647902	1.00096	-
										-0.652171	0.91851	-
										-0.652665	2.04976	-
										-0.653685	0.886293	-
										-0.654971	0.602582	-
										-0.655387	1.25802	-
										-0.658734	0.901845	-
										-0.658989	2.35181	-
										-0.661027	0.908484	-
										-0.666126	0.871922	-
										-0.666777	1.7105	-
										-0.667822	1.01531	-
										-0.675959	2.02991	-
										-0.683942	0.440427	-
										-0.687334	3.05157	-
										-0.694205	2.50155	-
										-0.694622	0.710893	-
										-0.695123	0.939029	-
										-0.697904	1.14664	-
										-0.698641	1.21757	-
										-0.699705	0.641886	-
										-0.701053	1.73197	-
										-0.702927	1.08924	-
										-0.705795	2.49459	-
										-0.706836	2.35447	-
										-0.707717	1.33382	-
										-0.708707	1.35978	-
										-0.709994	1.15727	-
										-0.715217	1.67171	-
										-0.71674	1.13281	-
										-0.719824	2.23467	-
										-0.721326	0.982947	-
										-0.721463	0.904048	-
										-0.724943	1.46153	-
										-0.727803	2.61538	-
										-0.729529	1.17432	-
										-0.732258	0.618359	-
										-0.747517	0.922019	-
										-0.749401	0.963451	-
										-0.75052	1.81662	-
										-0.751138	1.03233	-
										-0.751401	1.23998	-
										-0.752691	1.77999	-
										-0.756602	1.64579	-
										-0.757904	1.04254	-
										-0.758239	0.504496	-
										-0.763695	0.959237	-
										-0.763743	0.886452	-
										-0.767541	1.77191	-
										-0.77206	1.2588	-
										-0.77553	1.60481	-
										-0.779463	1.27651	-
										-0.779957	2.29538	-
										-0.78399	0.531388	-
										-0.786216	1.65062	-
										-0.787281	0.961847	-
										-0.788149	0.91145	-
										-0.788286	1.12011	-
										-0.788482	0.593949	-
										-0.793148	2.08199	-
										-0.793978	2.25723	-
										-0.794472	1.85578	-
										-0.795546	1.03319	-
										-0.796611	1.39751	-
										-0.797069	1.1315	-
										-0.798065	1.35628	-
										-0.804358	2.64678	-
										-0.805989	1.06607	-
										-0.809626	0.783258	-
										-0.810361	1.10449	-
										-0.811216	1.0649	-
										-0.813497	1.79537	-
										-0.817271	0.799507	-
										-0.819617	1.22339	-
										-0.820388	0.625803	-
										-0.820627	1.47113	-
										-0.822337	0.798291	-
										-0.824731	1.41777	-
										-0.825067	0.986668	-
										-0.826269	1.43974	-
										-0.829001	0.976433	-
										-0.830482	1.01065	-
										-0.83085	0.78002	-
										-0.831281	1.37905	-
										-0.831986	0.77114	-
										-0.840601	1.94844	-
										-0.840955	0.919913	-
										-0.841751	1.43722	-
										-0.843938	0.913294	-
										-0.844371	0.959044	-
										-0.846216	2.13352	-
										-0.850695	1.27373	-
										-0.85327	1.53275	-
										-0.856621	0.91588	-
										-0.860215	1.86129	-
										-0.863208	0.98743	-
										-0.863353	1.1983	-
										-0.86487	1.67716	-
										-0.869543	1.90259	-
										-0.871323	1.87593	-
										-0.872295	1.07363	-
										-0.876865	1.09617	-
										-0.877879	1.12105	-
										-0.878993	1.17805	-
										-0.883199	1.03595	-
										-0.883368	1.82624	-
										-0.887055	2.06804	-
										-0.887427	2.30058	-
										-0.887541	1.55011	-
										-0.888917	1.4048	-
										-0.889341	2.18658	-
										-0.889715	2.75001	-
										-0.890874	1.76915	-
										-0.893264	0.97401	-
										-0.894925	1.17661	-
										-0.896271	2.60762	-
										-0.896921	1.88072	-
										-0.898923	2.63477	-
										-0.901845	1.14202	-
										-0.903505	1.59508	-
										-0.906332	1.61484	-
										-0.907155	0.817369	-
										-0.907979	0.984021	-
										-0.91048	1.99853	-
										-0.911013	1.32774	-
										-0.91144	1.47547	-
										-0.912445	0.977005	-
										-0.917564	1.61862	-
										-0.922276	1.88552	-
										-0.923818	2.45153	-
										-0.927491	1.72275	-
										-0.928117	0.976595	-
										-0.930203	1.10632	-
										-0.930881	1.32762	-
										-0.931326	1.72422	-
										-0.931806	0.841503	-
										-0.934711	1.76625	-
										-0.939705	0.78139	-
										-0.93972	2.78437	-
										-0.941762	2.46855	-
										-0.943348	2.68934	-
										-0.951207	1.70954	-
										-0.951228	1.08997	-
										-0.951396	1.88581	-
										-0.955705	1.16926	-
										-0.956316	1.25454	-
										-0.959109	1.40431	-
										-0.962193	1.3943	-
										-0.968932	0.966644	-
										-0.969217	1.27578	-
										-0.970446	0.721065	-
										-0.97086	1.40591	-
										-0.982278	0.771831	-
										-0.982969	1.46458	-
										-0.985416	1.33284	-
										-0.99008	2.32682	-
										-0.992586	2.69687	-
										-0.995205	1.79014	-
										-0.998215	0.607835	-
										-1.0002	1.18549	-
										-1.00024	2.25636	-
										-1.00285	2.02487	-
										-1.0034	2.69081	-
										-1.00485	0.851478	-
										-1.00733	1.29557	-
										-1.00755	1.48604	-
										-1.01173	0.991887	-
										-1.01262	1.38173	-
										-1.01301	1.09559	-
										-1.01339	1.16148	-
										-1.0134	2.00991	-
										-1.01516	0.764905	-
										-1.0174	0.955388	-
										-1.01792	2.62291	-
										-1.01811	3.17182	-
										-1.01825	2.48017	-
										-1.01876	1.48664	-
										-1.02226	1.30039	-
										-1.02412	0.624218	-
										-1.0266	1.68909	-
										-1.02747	1.18565	-
										-1.02772	1.54675	-
										-1.02879	1.20697	-
										-1.03249	1.25842	-
										-1.03406	0.795351	-
										-1.03708	1.42769	-
										-1.03779	2.39001	-
										-1.03949	1.86996	-
										-1.04185	1.71656	-
										-1.04448	0.697466	-
										-1.04591	1.76344	-
										-1.04792	1.32185	-
										-1.05125	1.06846	-
										-1.05221	1.25402	-
										-1.05572	1.38105	-
										-1.05692	1.27289	-
										-1.05736	1.85626	-
										-1.05818	1.56281	-
										-1.06068	1.41502	-
										-1.06177	2.60032	-
										-1.06426	2.09809	-
										-1.06805	2.22339	-
										-1.06823	2.42959	-
										-1.07032	1.5093	-
										-1.07223	2.28345	-
										-1.0739	1.50374	-
										-1.07648	2.11564	-
										-1.07705	2.50097	-
										-1.07721	1.29157	-
										-1.07773	1.84986	-
										-1.08001	0.969782	-
										-1.0805	1.5956	-
										-1.08344	1.21039	-
										-1.08357	1.4632	-
										-1.08667	2.20247	-
										-1.08788	1.36065	-
										-1.08869	2.36793	-
										-1.09354	1.71927	-
										-1.09374	2.22074	-
										-1.09456	1.27412	-
										-1.09471	0.629947	-
										-1.09548	1.89559	-
										-1.09577	1.4701	-
										-1.10192	2.54013	-
										-1.10197	2.29105	-
										-1.10482	2.16629	-
										-1.10713	0.89062	-
										-1.11001	3.39802	-
										-1.11022	3.14472	-
										-1.11566	2.76048	-
										-1.11623	1.23092	-
										-1.11846	1.68689	-
										-1.12156	1.7714	-
										-1.12313	1.57892	-
										-1.12411	2.34594	-
										-1.12614	1.68475	-
										-1.13177	1.34377	-
										-1.13366	1.53141	-
										-1.13371	1.30385	-
										-1.13633	1.93837	-
										-1.13657	1.84747	-
										-1.13791	3.07149	-
										-1.14011	1.00324	-
										-1.14082	1.64623	-
										-1.14204	2.3283	-
										-1.14312	1.34213	-
										-1.14873	1.98556	-
										-1.14987	1.97324	-
										-1.1511	1.66844	-
										-1.15114	2.82662	-
										-1.15129	1.80176	-
										-1.15165	0.992759	-
										-1.15242	2.59501	-
										-1.15259	1.55806	-
										-1.15464	2.82152	-
										-1.16156	1.5558	-
										-1.16281	2.14057	-
										-1.16374	1.85784	-
										-1.16536	1.93864	-
										-1.16832	1.00579	-
										-1.17004	1.83286	-
										-1.17182	1.82699	-
										-1.17257	2.10901	-
										-1.17282	0.928758	-
										-1.17366	2.52685	-
										-1.17537	2.86234	-
										-1.17956	1.85607	-
										-1.18037	1.28436	-
										-1.18327	1.46335	-
										-1.18393	1.56445	-
										-1.18512	1.33307	-
										-1.18655	1.86565	-
										-1.18693	1.70508	-
										-1.18754	1.52882	-
										-1.18757	1.46002	-
										-1.18874	2.63434	-
										-1.18904	1.82293	-
										-1.19055	2.26128	-
										-1.19393	1.39419	-
										-1.19535	2.29692	-
										-1.19564	0.819878	-
										-1.19709	1.77841	-
										-1.2009	2.00644	-
										-1.20175	2.70768	-
										-1.20239	1.92252	-
										-1.20314	3.9202	-
										-1.20341	2.5529	-
										-1.20895	1.83063	-
										-1.21056	1.46622	-
										-1.21068	1.77339	-
										-1.21289	1.65937	-
										-1.21333	1.80795	-
										-1.21398	1.64815	-
										-1.21562	2.3853	-
										-1.21573	1.98666	-
										-1.21941	2.6969	-
										-1.22305	1.61554	-
										-1.22568	2.20102	-
										-1.22587	1.40073	-
										-1.2265	2.30254	-
										-1.22807	1.58766	-
										-1.22919	2.19346	-
										-1.2303	2.6442	-
										-1.23092	2.2656	-
										-1.23136	2.0004	-
										-1.23227	2.14634	-
										-1.23233	1.36837	-
										-1.23253	1.32453	-
										-1.23298	1.31351	-
										-1.23315	1.02586	-
										-1.23405	1.16408	-
										-1.23598	1.07683	-
										-1.2391	1.70037	-
										-1.23914	1.33647	-
										-1.24145	1.9664	-
										-1.24785	2.70476	-
										-1.24829	2.27475	-
										-1.2494	2.96515	-
										-1.25546	2.50059	-
										-1.25711	2.76967	-
										-1.25712	2.06753	-
										-1.26053	1.78543	-
										-1.26063	3.23294	-
										-1.26328	3.05848	-
										-1.2636	1.62621	-
										-1.26781	1.866	-
										-1.26809	1.73993	-
										-1.26843	2.40767	-
										-1.27036	1.85418	-
										-1.27207	2.0781	-
										-1.27306	1.93758	-
										-1.27408	2.26421	-
										-1.27694	2.21905	-
										-1.27857	1.41014	-
										-1.28137	1.2099	-
										-1.28274	1.38153	-
										-1.28415	2.47904	-
										-1.28853	2.07145	-
										-1.28973	1.18082	-
										-1.29081	1.30175	-
										-1.29104	1.90394	-
										-1.29295	3.61606	-
										-1.29395	1.60715	-
										-1.29627	1.5448	-
										-1.29677	2.63138	-
										-1.29841	1.80489	-
										-1.29872	1.55623	-
										-1.30103	1.45791	-
										-1.3024	2.18378	-
										-1.30343	3.86998	-
										-1.3036	1.46887	-
										-1.30455	2.92902	-
										-1.30515	1.79731	-
										-1.30553	1.66946	-
										-1.31181	1.33801	-
										-1.31282	1.32195	-
										-1.31311	1.93685	-
										-1.31347	3.02198	-
										-1.31452	1.92922	-
										-1.31666	1.61045	-
										-1.31883	1.86409	-
										-1.32059	1.42838	-
										-1.3212	1.95926	-
										-1.32323	2.54822	-
										-1.32376	2.36189	-
										-1.32471	2.2148	-
										-1.32629	1.79214	-
										-1.32674	1.89261	-
										-1.32847	1.39105	-
										-1.32879	1.30692	-
										-1.33151	1.763	-
										-1.33763	2.4176	-
										-1.33892	1.51047	-
										-1.34465	1.93128	-
										-1.345	2.58452	-
										-1.34852	2.50536	-
										-1.34979	1.58691	-
										-1.35258	1.89339	-
										-1.35412	1.65167	-
										-1.35591	2.14716	-
										-1.35725	2.22546	-
										-1.3599	2.0074	-
										-1.36136	1.24878	-
										-1.36277	2.20037	-
										-1.36414	1.733	-
										-1.3658	1.56417	-
										-1.36931	2.53834	-
										-1.3721	2.3123	-
										-1.37242	2.35682	-
										-1.37276	2.7486	-
										-1.37299	2.26758	-
										-1.37303	1.46714	-
										-1.37655	3.54997	-
										-1.37728	3.33454	-
										-1.37849	1.6469	-
										-1.37891	2.30516	-
										-1.37973	2.24016	-
										-1.38048	4.20336	-
										-1.3805	2.68578	-
										-1.38199	2.17697	-
										-1.38239	2.21946	-
										-1.3838	1.39041	-
										-1.38582	2.22433	-
										-1.38798	2.6294	-
										-1.39027	1.76451	-
										-1.39203	2.64147	-
										-1.39211	1.78822	-
										-1.39271	2.00561	-
										-1.39386	2.01482	-
										-1.39441	1.6438	-
										-1.39501	1.78991	-
										-1.39625	2.22408	-
										-1.39687	1.26277	-
										-1.397	2.01814	-
										-1.40065	2.62803	-
										-1.40168	1.75503	-
										-1.40353	2.12027	-
										-1.40428	1.57253	-
										-1.41138	2.36992	-
										-1.41547	2.03253	-
										-1.41549	2.79754	-
										-1.41595	1.84609	-
										-1.41741	2.45341	-
										-1.41945	1.6038	-
										-1.41982	1.87737	-
										-1.42129	2.15748	-
										-1.42208	2.52832	-
										-1.42323	3.36089	-
										-1.42727	1.43273	-
										-1.42755	1.6375	-
										-1.43304	1.98392	-
										-1.43493	2.18969	-
										-1.43641	2.11823	-
										-1.43662	2.79425	-
										-1.44077	2.92249	-
										-1.44205	0.928415	-
										-1.44208	0.963541	-
										-1.44258	2.16138	-
										-1.44377	1.04894	-
										-1.4453	2.2832	-
										-1.44665	1.85595	-
										-1.44855	3.90759	-
										-1.4514	2.59051	-
										-1.45283	2.25496	-
										-1.45642	1.44125	-
										-1.45689	2.71685	-
										-1.45837	2.16781	-
										-1.45955	1.83295	-
										-1.46013	3.07655	-
										-1.46173	2.12916	-
										-1.46362	1.54022	-
										-1.46431	3.49576	-
										-1.46846	2.25653	-
										-1.47267	2.44507	-
										-1.47551	2.63521	-
										-1.4766	1.79114	-
										-1.47852	1.52701	-
										-1.4804	2.48835	-
										-1.48103	1.72833	-
										-1.4812	2.98624	-
										-1.48171	1.80872	-
										-1.48398	2.23834	-
										-1.48488	2.13164	-
										-1.48528	2.06404	-
										-1.48562	2.10488	-
										-1.48656	2.29451	-
										-1.48991	2.21041	-
										-1.49176	1.93225	-
										-1.49318	2.77595	-
										-1.49702	2.82547	-
										-1.49892	1.86491	-
										-1.49905	2.55319	-
										-1.49942	2.02292	-
										-1.5026	1.6103	-
										-1.506	1.52633	-
										-1.50657	2.02498	-
										-1.50703	2.45496	-
										-1.50915	1.85011	-
										-1.5105	1.42259	-
										-1.51132	2.34314	-
										-1.51253	2.21283	-
										-1.51563	2.37208	-
										-1.51571	2.44703	-
										-1.52005	2.21551	-
										-1.52215	2.3525	-
										-1.52372	2.49487	-
										-1.52757	2.01525	-
										-1.52812	1.93058	-
										-1.53094	1.81277	-
										-1.53183	2.11018	-
										-1.53304	2.00228	-
										-1.53448	2.59832	-
										-1.53458	2.05579	-
										-1.5361	3.02757	-
										-1.5375	1.89206	-
										-1.53957	2.90548	-
										-1.54143	2.48017	-
										-1.54144	4.08752	-
										-1.54342	3.20159	-
										-1.54434	1.40547	-
										-1.54462	2.03648	-
										-1.54733	2.09391	-
										-1.55122	2.65282	-
										-1.55221	1.36851	-
										-1.55348	1.31636	-
										-1.55398	3.54905	-
										-1.55403	2.4804	-
										-1.55694	2.59854	-
										-1.55698	2.0683	-
										-1.55771	1.56463	-
										-1.55827	1.79874	-
										-1.55864	3.33905	-
										-1.55931	2.63755	-
										-1.55951	2.90056	-
										-1.56001	1.86146	-
										-1.56213	2.24685	-
										-1.56346	2.31239	-
										-1.56375	1.92445	-
										-1.56499	2.5949	-
										-1.56596	2.35868	-
										-1.56723	2.33557	-
										-1.56847	2.26883	-
										-1.56893	1.67611	-
										-1.56957	2.8139	-
										-1.56967	2.82564	-
										-1.5719	2.21242	-
										-1.57235	2.09402	-
										-1.57241	2.38546	-
										-1.57335	4.33636	-
										-1.57396	1.99072	-
										-1.57527	2.1843	-
										-1.57556	3.46513	-
										-1.58109	2.94895	-
										-1.58154	4.91639	-
										-1.58169	3.11058	-
										-1.58222	2.45254	-
										-1.58526	2.24792	-
										-1.58609	1.77781	-
										-1.58979	2.81372	-
										-1.59034	3.13279	-
										-1.5909	2.07648	-
										-1.59207	2.83106	-
										-1.59561	3.29697	-
										-1.59937	2.29833	-
										-1.59977	1.4347	-
										-1.60113	2.08608	-
										-1.60267	1.89909	-
										-1.6056	1.67206	-
										-1.60622	2.31042	-
										-1.60648	1.78594	-
										-1.60717	2.82499	-
										-1.60847	2.26084	-
										-1.61017	1.89648	-
										-1.61053	2.39323	-
										-1.6125	3.2865	-
										-1.6171	1.60983	-
										-1.61882	2.69812	-
										-1.62065	2.71556	-
										-1.62193	2.32147	-
										-1.62343	2.93984	-
										-1.62359	2.45258	-
										-1.62373	1.7022	-
										-1.62396	4.45615	-
										-1.62424	3.37412	-
										-1.62761	2.37905	-
										-1.62867	2.3107	-
										-1.62944	2.98096	-
										-1.63003	1.53243	-
										-1.63243	2.90259	-
										-1.63543	1.54904	-
										-1.63565	2.36032	-
										-1.63833	2.07421	-
										-1.63882	5.31946	-
										-1.63902	3.65553	-
										-1.64013	2.09427	-
										-1.6408	3.03184	-
										-1.64114	1.64722	-
										-1.64484	3.37091	-
										-1.64708	2.76782	-
										-1.64729	2.10547	-
										-1.64837	1.3024	-
										-1.64909	2.95796	-
										-1.65227	2.83781	-
										-1.65252	1.76358	-
										-1.65295	2.20154	-
										-1.653	2.63377	-
										-1.6532	1.8656	-
										-1.65465	2.16613	-
										-1.65513	3.54486	-
										-1.65557	1.71541	-
										-1.65558	2.95174	-
										-1.65787	2.24924	-
										-1.6579	3.01613	-
										-1.65808	3.00285	-
										-1.65893	2.2602	-
										-1.65936	3.25524	-
										-1.65979	1.70584	-
										-1.65989	1.76585	-
										-1.66022	3.36087	-
										-1.66028	2.59859	-
										-1.66139	1.64555	-
										-1.66259	2.8794	-
										-1.66834	2.22418	-
										-1.66884	2.92914	-
										-1.66922	1.52643	-
										-1.66955	2.62359	-
										-1.66971	2.26859	-
										-1.67109	2.28146	-
										-1.67215	2.1686	-
										-1.67312	2.27096	-
										-1.67346	2.87044	-
										-1.67498	3.33601	-
										-1.67588	3.50791	-
										-1.67625	2.21778	-
										-1.6813	2.80744	-
										-1.68195	4.17447	-
										-1.68356	2.31682	-
										-1.68415	2.31592	-
										-1.68634	3.08562	-
										-1.68656	1.32656	-
										-1.68666	2.28454	-
										-1.6868	3.30206	-
										-1.68773	3.41292	-
										-1.68816	1.79792	-
										-1.68855	1.56161	-
										-1.68942	2.60647	-
										-1.69068	2.23412	-
										-1.69093	2.39162	-
										-1.69134	2.18874	-
										-1.6922	2.60492	-
										-1.69474	2.24771	-
										-1.69565	2.01159	-
										-1.69635	2.69172	-
										-1.70074	3.24725	-
										-1.70161	2.36114	-
										-1.70417	2.3125	-
										-1.70419	2.64267	-
										-1.70931	2.68011	-
										-1.71208	1.68737	-
										-1.71245	2.30178	-
										-1.71312	1.80272	-
										-1.71344	2.40122	-
										-1.71432	2.67353	-
										-1.71433	2.36478	-
										-1.71831	2.59097	-
										-1.71859	2.85614	-
										-1.72129	3.834	-
										-1.72131	2.4775	-
										-1.72173	1.5811	-
										-1.72213	2.61747	-
										-1.72261	2.95703	-
										-1.72648	1.86985	-
										-1.72797	2.56663	-
										-1.72968	2.31139	-
										-1.73079	2.3987	-
										-1.73501	3.15814	-
										-1.73518	1.84951	-
										-1.74195	2.41157	-
										-1.74261	2.66576	-
										-1.74472	3.60374	-
										-1.74482	1.65999	-
										-1.74584	1.48858	-
										-1.74636	2.92844	-
										-1.7467	2.27822	-
										-1.7471	2.63231	-
										-1.75153	2.04499	-
										-1.75523	3.15675	-
										-1.7564	2.56475	-
										-1.75692	2.58674	-
										-1.7586	2.70145	-
										-1.76083	2.60997	-
										-1.76353	2.67724	-
										-1.7638	1.2515	-
										-1.76562	2.12823	-
										-1.76772	2.47939	-
										-1.76809	2.70959	-
										-1.76816	3.96941	-
										-1.76831	2.15246	-
										-1.77166	3.13158	-
										-1.77289	2.25323	-
										-1.77704	3.76317	-
										-1.77719	2.81257	-
										-1.77863	3.03498	-
										-1.7797	3.25948	-
										-1.78238	3.53547	-
										-1.78276	2.42442	-
										-1.78367	3.30061	-
										-1.78389	1.56691	-
										-1.7858	2.605	-
										-1.78612	2.48216	-
										-1.78796	1.45875	-
										-1.78829	2.20145	-
										-1.78831	2.45074	-
										-1.7895	3.59935	-
										-1.79023	4.51305	-
										-1.7906	2.7586	-
										-1.79097	2.8337	-
										-1.79116	3.57941	-
										-1.79125	2.6069	-
										-1.79293	2.50436	-
										-1.794	3.81376	-
										-1.79798	1.71045	-
										-1.79804	1.93658	-
										-1.80112	3.12472	-
										-1.80125	1.87147	-
										-1.80129	2.40161	-
										-1.80136	2.53911	-
										-1.80204	2.94605	-
										-1.80223	3.15579	-
										-1.80288	2.4694	-
										-1.80846	3.2748	-
										-1.81105	3.67069	-
										-1.81244	2.96541	-
										-1.81269	2.68206	-
										-1.81271	1.79579	-
										-1.81315	2.61479	-
										-1.81486	1.4824	-
										-1.8193	3.23359	-
										-1.82113	3.21224	-
										-1.82419	2.48388	-
										-1.82439	3.49977	-
										-1.82456	2.15417	-
										-1.82513	3.53235	-
										-1.82848	3.04655	-
										-1.82867	2.48446	-
										-1.82901	1.69239	-
										-1.82973	2.4552	-
										-1.83007	1.96603	-
										-1.83205	2.18544	-
										-1.83261	2.46416	-
										-1.83278	1.64006	-
										-1.83349	3.1899	-
										-1.83434	2.57653	-
										-1.83603	2.65026	-
										-1.83672	3.96286	-
										-1.84139	3.0698	-
										-1.84193	2.83311	-
										-1.84249	1.98902	-
										-1.84269	2.55355	-
										-1.84444	2.01479	-
										-1.84503	2.83097	-
										-1.84594	2.07322	-
										-1.84634	2.67351	-
										-1.84997	2.69607	-
										-1.85496	2.68005	-
										-1.85505	3.00845	-
										-1.85943	2.81058	-
										-1.86069	2.57905	-
										-1.86108	3.04216	-
										-1.86328	2.34702	-
										-1.86373	2.30871	-
										-1.8645	2.02284	-
										-1.86495	1.45485	-
										-1.86529	2.62946	-
										-1.86694	2.73666	-
										-1.87	2.36356	-
										-1.87029	2.74172	-
										-1.87044	2.9846	-
										-1.87058	2.51699	-
										-1.87083	3.18029	-
										-1.87245	3.38736	-
										-1.87308	2.61248	-
										-1.87317	2.39574	-
										-1.87353	2.56251	-
										-1.87382	2.98058	-
										-1.87484	3.75339	-
										-1.87486	3.47223	-
										-1.87497	3.49351	-
										-1.87506	2.46707	-
										-1.8756	2.51997	-
										-1.87765	2.18617	-
										-1.87835	2.99072	-
										-1.88012	2.30227	-
										-1.88041	2.26374	-
										-1.88114	2.88256	-
										-1.88289	3.4524	-
										-1.88372	2.45856	-
										-1.8839	2.62065	-
										-1.88485	3.32797	-
										-1.88556	1.76988	-
										-1.88714	2.38893	-
										-1.88795	2.97089	-
										-1.89527	2.23846	-
										-1.89714	2.95674	-
										-1.8972	3.46969	-
										-1.89742	3.66019	-
										-1.90085	2.56986	-
										-1.90264	2.41096	-
										-1.90371	2.13619	-
										-1.90374	2.91546	-
										-1.90439	3.0182	-
										-1.90466	1.77258	-
										-1.90953	2.6465	-
										-1.91049	2.20689	-
										-1.91313	2.45235	-
										-1.91327	3.23474	-
										-1.91332	2.73853	-
										-1.91358	2.32346	-
										-1.91368	3.9935	-
										-1.91409	2.95373	-
										-1.91509	2.63115	-
										-1.91934	2.06525	-
										-1.92032	1.674	-
										-1.92048	3.39088	-
										-1.92086	4.30905	-
										-1.9211	3.53694	-
										-1.92167	3.1778	-
										-1.92171	2.27896	-
										-1.92274	2.03371	-
										-1.92357	2.88507	-
										-1.92682	2.00938	-
										-1.92841	2.31973	-
										-1.92874	2.72632	-
										-1.92887	1.97222	-
										-1.93169	4.72134	-
										-1.93334	1.98116	-
										-1.93408	2.98705	-
										-1.93519	3.23585	-
										-1.93781	1.86313	-
										-1.94018	4.08348	-
										-1.94065	2.21443	-
										-1.94137	2.30109	-
										-1.94373	2.41926	-
										-1.94777	4.03361	-
										-1.94884	2.55002	-
										-1.95085	3.31561	-
										-1.95122	1.9405	-
										-1.95313	1.9241	-
										-1.95323	2.57112	-
										-1.95392	2.73337	-
										-1.95493	2.61706	-
										-1.95704	2.61784	-
										-1.95732	2.4951	-
										-1.95766	1.84994	-
										-1.95861	3.27704	-
										-1.96023	2.20212	-
										-1.96146	1.66821	-
										-1.96191	1.8899	-
										-1.96226	3.46646	-
										-1.96311	3.26192	-
										-1.96577	2.11055	-
										-1.96729	3.05688	-
										-1.96757	2.59345	-
										-1.96897	2.8029	-
										-1.96938	3.6167	-
										-1.96984	3.52975	-
										-1.97143	3.49387	-
										-1.97442	2.90623	-
										-1.97472	2.64315	-
										-1.97721	2.89013	-
										-1.97819	2.26109	-
										-1.97959	2.45704	-
										-1.98015	3.49077	-
										-1.98095	3.96154	-
										-1.9815	2.81217	-
										-1.98433	2.02034	-
										-1.98442	3.26471	-
										-1.98507	3.1488	-
										-1.98595	2.56646	-
										-1.98634	2.91273	-
										-1.98921	2.69144	-
										-1.98979	3.68227	-
										-1.99107	3.67683	-
										-1.99227	1.50994	-
										-1.99237	2.84423	-
										-1.99273	2.6646	-
										-1.99368	3.16489	-
										-1.99487	3.58914	-
										-1.99873	2.91029	-
										-1.99963	2.66291	-
										-1.99988	2.4997	-
										-2.0003	2.58486	-
										-2.00206	4.37689	-
										-2.0021	2.5412	-
										-2.00259	2.77824	-
										-2.00277	2.47668	-
										-2.00341	1.64892	-
										-2.00394	2.3637	-
										-2.00439	2.17212	-
										-2.0044	2.02192	-
										-2.00535	3.28605	-
										-2.00821	2.5331	-
										-2.00897	2.96368	-
										-2.01153	3.40996	-
										-2.01316	2.80652	-
										-2.0151	2.63713	-
										-2.01654	2.77476	-
										-2.01682	2.71835	-
										-2.01689	2.74824	-
										-2.01741	2.62933	-
										-2.01871	2.17287	-
										-2.0205	2.79461	-
										-2.02391	2.51882	-
										-2.02452	2.23313	-
										-2.02567	4.11531	-
										-2.02599	2.25845	-
										-2.02669	3.30607	-
										-2.02904	3.17384	-
										-2.02975	2.32319	-
										-2.03016	4.02412	-
										-2.03127	2.53043	-
										-2.03157	1.9051	-
										-2.03446	2.75837	-
										-2.03564	2.58557	-
										-2.03565	2.55441	-
										-2.03593	3.30171	-
										-2.03614	2.74435	-
										-2.04203	7.89923	-
										-2.0441	3.35742	-
										-2.0466	1.95687	-
										-2.04686	2.08243	-
										-2.04692	3.75968	-
										-2.04724	2.03399	-
										-2.04805	3.28935	-
										-2.04921	2.5497	-
										-2.04953	2.75672	-
										-2.05058	3.55465	-
										-2.0506	2.82233	-
										-2.05094	3.47451	-
										-2.0517	2.56037	-
										-2.05198	3.05277	-
										-2.05199	2.33881	-
										-2.05317	3.51275	-
										-2.05375	3.01577	-
										-2.05418	2.2709	-
										-2.05769	2.3056	-
										-2.05804	2.70349	-
										-2.05934	2.37567	-
										-2.06056	2.27007	-
										-2.06148	2.59797	-
										-2.06581	2.28414	-
										-2.0663	2.08387	-
										-2.06758	3.62403	-
[truncated: 1,636 more rows]

## Sheet: Fig. 7
Fig. 7c	Ctrl	LPS	E.coli	Statistic analysis (pooled)					Fig. 7d	Ctrl	LPS	E.coli	Statistic analysis (pooled)
/mL	254936	4.05331e+06	4.52255e+06	Column B	LPS	Column C	E.coli		/mL	417167	4.20524e+06	6.07041e+06	Column B	LPS	Column C	E.coli
	465125	3.82825e+06	7.20813e+06	vs.	vs.	vs.	vs.			639547	4.00255e+06	7.28089e+06	vs.	vs.	vs.	vs.
	398820	2.19671e+06	1.54496e+07	Column A	Ctrl	Column A	Ctrl			455794	2.35449e+06	1.63494e+07	Column A	Ctrl	Column A	Ctrl
	338124	3.7624e+06	8.87854e+06	Unpaired t test		Unpaired t test				510376	3.86935e+06	9.31604e+06	Unpaired t test		Unpaired t test
	243877	2.36571e+06	1.03244e+07	P value	<0.0001	P value	0.0002			250131	2.73949e+06	1.14175e+07	P value	<0.0001	P value	0.0001
	309362	5.3026e+06	1.20144e+07	P value summary	****	P value summary	***			371235	6.09148e+06	1.35456e+07	P value summary	****	P value summary	***
	367779	2.99876e+06	2.98774e+07	Significantly different (P < 0.05)?	Yes	Significantly different (P < 0.05)?	Yes			226325	3.41845e+06	3.10582e+07	Significantly different (P < 0.05)?	Yes	Significantly different (P < 0.05)?	Yes
	754575	2.62592e+06	1.702e+07	One- or two-tailed P value?	Two-tailed	One- or two-tailed P value?	Two-tailed			713416	3.27219e+06	1.79074e+07	One- or two-tailed P value?	Two-tailed	One- or two-tailed P value?	Two-tailed
	291941	3.97592e+06	4.05388e+07	t, df	t=10.31, df=18	t, df	t=4.565, df=18			381769	4.92257e+06	3.96641e+07	t, df	t=10.02, df=18	t, df	t=4.914, df=18
	264424	3.80094e+06	1.79112e+07	How big is the difference?		How big is the difference?				335890	4.70456e+06	1.78795e+07	How big is the difference?		How big is the difference?
				Mean of column A	368896	Mean of column A	368896						Mean of column A	430165	Mean of column A	430165
				Mean of column B	3491053	Mean of column C	16374508						Mean of column B	3958038	Mean of column C	17048917
				Data analyzed		Data analyzed							Data analyzed		Data analyzed
				Sample size, column A	10	Sample size, column A	10						Sample size, column A	10	Sample size, column A	10
				Sample size, column B	10	Sample size, column C	10						Sample size, column B	10	Sample size, column C	10

## Sheet: Extended Data Fig. 4
Extended Data Fig. 4c	Liver	Ratio (PLT/NeuMig)	Extended Data Fig. 4e	Kidney	Ratio (PLT/NeuMig)	Extended Data Fig. 4h	Drop ratio		Extended Data Fig. 4j	Ctrl	GFOGER	Statistic analysis (pooled)			Extended Data Fig. 4m	Ctrl	anti-Integrin α2	Statistic analysis (pooled)
	Experiment 1	12.2903		Experiment 1	38.0442		200.208		Experiment 1	13	4	Column B	GFOGER		Experiment 1	2	1	Column B	anti-Integrin α2
		25.0161			52.9393		191.621			17	7	vs.	vs.			3	0	vs.	vs.
		26.5478		Experiment 2	8.79168		451.8			26	6	Column A	Ctrl			7	1	Column A	Ctrl
	Experiment 2	32.8696			7.03955		287			21	3	Unpaired t test				1	1	Unpaired t test
		16.3067			31.1726		248.4			15	12	P value	<0.0001			8	0	P value	<0.0001
		20.6463		Experiment 3	22.0769					16	5	P value summary	****			5	1	P value summary	****
		23.4865			26.2646					20	2	Significantly different (P < 0.05)?	Yes			2	0	Significantly different (P < 0.05)?	Yes
		48.3932			36.9077					14	6	One- or two-tailed P value?	Two-tailed			6	0	One- or two-tailed P value?	Two-tailed
		30.0876			31.1039					24	8	t, df	t=8.300, df=73			1	1	t, df	t=5.738, df=110
	Experiment 3	59.2444			45.1006					18	5	How big is the difference?				2	1	How big is the difference?
		22.0092			67.9732					19	12	Mean of column A	33.63			8	1	Mean of column A	25
	Experiment 4	14.3065			44.1519				Experiment 2	14	6	Mean of column B	6.375			3	0	Mean of column B	2.281
	Experiment 5	4.66962			13.4405					40	2	Data analyzed				10		Data analyzed
		5.93122			24.5386					38	4	Sample size, column A	35		Experiment 2	14	2	Sample size, column A	55
		25.1524			70.2596					70	6	Sample size, column B	40			7	0	Sample size, column B	57
	Experiment 6	21.9157								56	9					5	0
		34.0078								58	9					4	1
										72	10					6	0
										69	7					3	2
Extended Data Fig. 4k	Protein	Platelet-1	Platelet-2	Platelet-3	Migrasome-1	Migrasome-2	Migrasome-3			64	12					5	0
	Integrin αM	7422.91	7365.78	7002.36	249750	170134	110773			50	7					11	0
	Integrin β2	56094	51529.4	47481.4	612212	426143	276275			58	8					4	0
	Integrin αL	56578.2	58006.4	59184.4	114467	72718.8	73901.2			48	14					4	3
	Integrin α4	574.346	824.388	913.692	12738.4	7946.18	5182.86		Experiment 3	84	3					8	0
	Integrin β1	112906	132475	107687	134333	102376	65812.6			20	8					8	0
	L-selectin	762.821	701.008	852.798	15651.5	17302.6	3328			24	2					17	0
	CD44	36553.9	45012.2	29321.3	125104	125274	99794.1			21	9					17	0
	ESL-1	8798.65	8945.66	6703.64	70217.9	65518.1	34862.3			20	4					7
	Integrin α1	735.394	774.273	799.523	21081.5	15698.2	10318.3			25	8				Experiment 3	45	0
	Integrin α2	223706	210872	227829	240650	180165	139417			30	4					53	0
	CD41	2.52323e+06	2.40844e+06	2.49297e+06	1590690	1.03483e+06	763023			21	6					64	1
	Ly6G	872.411	1054.45	1065.02	17684.8	19175.9	9559.15			16	14					45	0
										32	5					43	0
										22	5					51	4
Extended Data Fig. 4r	Cell-mem	Mig	Statistic analysis (pooled)							22	5					24	3
	10.42	8.93	Column B	Mig							5					68	0
%	27.87	3.29	vs.	vs.							4					120	3
	13.9	10.43	Column A	Cell-mem							4					57	1
	13.8	6.81	Unpaired t test								0					138	0
	20.53	6.8	P value	<0.0001							5					65	1
	3.16	9.33	P value summary	****												81	2
	4.23	1.74	Significantly different (P < 0.05)?	Yes													1
	11.74	1.43	One- or two-tailed P value?	Two-tailed													2
	13.75	4.31	t, df	t=4.471, df=38											Experiment 4	55	0
	6.74	4.74	How big is the difference?													56	0
	8.12	0.11	Mean of column A	11.27												11	0
	4.81	4.25	Mean of column B	4.402												8	6
	4.7	1.2	Data analyzed													19	4
	13.82	1.74	Sample size, column A	20												13	2
	8.26	5.48	Sample size, column B	20												19	3
	7.14	3.26														14	4
	8.56	6.21														22	3
	18.27	4.39														39	37
	9.23	2.05														26	12
	16.28	1.53														21	2
																22	10
																18	7
Extended Data Fig. 4t	Neutrophil	PLT	nsNeuMig	Statistic analysis (pooled)													2
	12.47	9.99	5.94	Column B	PLT	Column C	nsNeuMig	Column C	nsNeuMig								5
%	8.4	14.34	1.01	vs.	vs.	vs.	vs.	vs.	vs.
	6.69	12.06	7.33	Column A	Neutrophil	Column A	Neutrophil	Column B	PLT
	9.61	5.39	2.52	Unpaired t test		Unpaired t test		Unpaired t test
	5.96	4.11	7.76	P value	0.0288	P value	<0.0001	P value	<0.0001
	5.85	4.47	3.86	P value summary	*	P value summary	****	P value summary	****
	6.3	5.63	0.89	Significantly different (P < 0.05)?	Yes	Significantly different (P < 0.05)?	Yes	Significantly different (P < 0.05)?	Yes
	18.37	6.38	0.98	One- or two-tailed P value?	Two-tailed	One- or two-tailed P value?	Two-tailed	One- or two-tailed P value?	Two-tailed
	10.8	9.64	0.04	t, df	t=2.273, df=38	t, df	t=6.866, df=38	t, df	t=5.497, df=38
	16.36	14.34	0.06	How big is the difference?		How big is the difference?		How big is the difference?
	11.35	5.47	2.24	Mean of column A	10.29	Mean of column A	10.29	Mean of column B	7.679
	6.87	8.16	4.88	Mean of column B	7.679	Mean of column C	2.891	Mean of column C	2.891
	7.66	6.36	0.12	Data analyzed		Data analyzed		Data analyzed
	10.49	6.01	0.09	Sample size, column A	20	Sample size, column A	20	Sample size, column B	20
	19.36	7.04	5.42	Sample size, column B	20	Sample size, column C	20	Sample size, column C	20
	15.26	6.34	4.77
	6.51	8.12	1.78
	9.61	4.73	1.97
	10.1	8.45	3.86
	7.72	6.54	2.3

## Sheet: Extended Data Fig. 5
Extended Data Fig. 5c	Ctrl	anti-Ly6G	Statistic analysis (pooled)			Extended Data Fig. 5k	Ctrl	anti-Ly6G	anti-Ly6G+ nsNeuMig	Statistic analysis (pooled)
/ mL	699098	98634.9	Column B	anti-Ly6G		Experiment 1	21.118	7.67	19.335	Column B	anti-Ly6G	Column C	anti-Ly6G+nsNeuMig
	1.1378e+06	141940	vs.	vs.			21.281	7.171	29.604	vs.	vs.	vs.	vs.
	1.05649e+06	143358	Column A	Ctrl		Experiment 2	15.105	19.52	26.508	Column A	Ctrl	Column B	anti-Ly6G
	1.25595e+06	125910	Unpaired t test				18.449	10.426	27.563	Unpaired t test		Unpaired t test
	1.89068e+06	270485	P value	0.0007		Experiment 3	23.931	6.342	31.928	P value	0.0038	P value	0.0029
			P value summary	***			11.308	9.64	12.801	P value summary	**	P value summary	**
			Significantly different (P < 0.05)?	Yes		Experiment 4	29.654	7.544	11.623	Significantly different (P < 0.05)?	Yes	Significantly different (P < 0.05)?	Yes
			One- or two-tailed P value?	Two-tailed			33.336	18.495	21.361	One- or two-tailed P value?	Two-tailed	One- or two-tailed P value?	Two-tailed
			t, df	t=5.351, df=8						t, df	t=3.465, df=14	t, df	t=3.602, df=14
			How big is the difference?							How big is the difference?		How big is the difference?
			Mean of column A	1208003						Mean of column A	21.77	Mean of column B	10.85
			Mean of column B	156066						Mean of column B	10.85	Mean of column C	22.59
			Data analyzed							Data analyzed		Data analyzed
			Sample size, column A	5						Sample size, column A	8	Sample size, column B	8
			Sample size, column B	5						Sample size, column B	8	Sample size, column C	8
Extended Data Fig. 5d	Ctrl	anti-Ly6G	Statistic analysis (pooled)
/ mL	711221	295905	Column B	anti-Ly6G
	1.07215e+06	168554	vs.	vs.
	1.05649e+06	179198	Column A	Ctrl
	1.55813e+06	175374	Unpaired t test
	2.48661e+06	193847	P value	0.0053
			P value summary	**
			Significantly different (P < 0.05)?	Yes
			One- or two-tailed P value?	Two-tailed
			t, df	t=3.796, df=8
			How big is the difference?
			Mean of column A	1376922
			Mean of column B	202576
			Data analyzed
			Sample size, column A	5
			Sample size, column B	5
Extended Data Fig. 5g	Ctrl	anti-Ly6G	Statistic analysis (pooled)
/ field of view	677	4	Column B	anti-Ly6G
	1017	4	vs.	vs.
	1210	9	Column A	Ctrl
	1039	7	Unpaired t test
	917	4	P value	<0.0001
	826	13	P value summary	****
	768	3	Significantly different (P < 0.05)?	Yes
	765	3	One- or two-tailed P value?	Two-tailed
	717	5	t, df	t=16.60, df=18
	947	1	How big is the difference?
			Mean of column A	888.3
			Mean of column B	5.3
			Data analyzed
			Sample size, column A	10
			Sample size, column B	10
Extended Data Fig. 5i	Ctrl	anti-Ly6G	Statistic analysis (pooled)
/ field of view	2367	285	Column B	anti-Ly6G
	2356	312	vs.	vs.
	2417	371	Column A	Ctrl
	2152	221	Unpaired t test
	1006	296	P value	<0.0001
	762	264	P value summary	****
	1393	311	Significantly different (P < 0.05)?	Yes
	2166	849	One- or two-tailed P value?	Two-tailed
	2231	503	t, df	t=7.606, df=18
	2147	224	How big is the difference?
			Mean of column A	1900
			Mean of column B	363.6
			Data analyzed
			Sample size, column A	10
			Sample size, column B	10

## Sheet: Extended Data Fig. 6
Extended Data Fig. 6d	Platelet	WT	Tspan9-/-	BM Neutrophil	WT	Tspan9-/-	Blood Neutrophil	WT	Tspan9-/-
	Experiment 1	1.01061	0.001221	Experiment 1	0.001051	0.000201	Experiment 1	0.043737	0.002467
	Experiment 2	1.00086	0.000445	Experiment 2	0.001562	0.000229	Experiment 2	0.060162	0.000922
	Experiment 3	1.00086	0.000408	Experiment 3	0.001141	0.000167	Experiment 3	0.044631	0.000673
	Statistic analysis			Statistic analysis			Statistic analysis
	Column B	Tspan9-/-		Column B	Tspan9-/-		Column B	Tspan9-/-
	vs.	vs.		vs.	vs.		vs.	vs.
	Column A	WT		Column A	WT		Column A	WT
	Unpaired t test			Unpaired t test			Unpaired t test
	P value	<0.0001		P value	0.0027		P value	0.0009
	P value summary	****		P value summary	**		P value summary	***
	Significantly different (P < 0.05)?	Yes		Significantly different (P < 0.05)?	Yes		Significantly different (P < 0.05)?	Yes
	One- or two-tailed P value?	Two-tailed		One- or two-tailed P value?	Two-tailed		One- or two-tailed P value?	Two-tailed
	t, df	t=307.8, df=4		t, df	t=6.639, df=4		t, df	t=8.981, df=4
	How big is the difference?			How big is the difference?			How big is the difference?
	Mean of column A	1.004		Mean of column A	0.001251		Mean of column A	0.04951
	Mean of column B	0.0006913		Mean of column B	0.000199		Mean of column B	0.001354
	Data analyzed			Data analyzed			Data analyzed
	Sample size, column A	3		Sample size, column A	3		Sample size, column A	3
	Sample size, column B	3		Sample size, column B	3		Sample size, column B	3
Extended Data Fig. 6e	Platelet	T9f/f; CreW/W	T9f/f; CreT/T	BM Neutrophil	T9f/f; CreW/W	T9f/f; CreT/T	Blood Neutrophil	T9f/f; CreW/W	T9f/f; CreT/T
	Experiment 1	1.00049	0.80416	Experiment 1	0.054796	0.005079	Experiment 1	0.277719	0.025281
	Experiment 2	1.00055	0.97455	Experiment 2	0.044899	0.009368	Experiment 2	0.192674	0.004655
	Experiment 3	1.01198	1.23362	Experiment 3	0.062893	0.009427	Experiment 3	0.225401	0.002
	Statistic analysis			Statistic analysis			Statistic analysis
	Column B	T9f/f; CreT/T		Column B	T9f/f; CreT/T		Column B	T9f/f; CreT/T
	vs.	vs.		vs.	vs.		vs.	vs.
	Column A	T9f/f; CreW/W		Column A	T9f/f; CreW/W		Column A	T9f/f; CreW/W
	Unpaired t test			Unpaired t test			Unpaired t test
	P value	0.9986		P value	0.001		P value	0.001
	P value summary	ns		P value summary	**		P value summary	**
	Significantly different (P < 0.05)?	No		Significantly different (P < 0.05)?	Yes		Significantly different (P < 0.05)?	Yes
	One- or two-tailed P value?	Two-tailed		One- or two-tailed P value?	Two-tailed		One- or two-tailed P value?	Two-tailed
	t, df	t=0.001815, df=4		t, df	t=8.565, df=4		t, df	t=8.565, df=4
	How big is the difference?			How big is the difference?			How big is the difference?
	Mean of column A	1.004		Mean of column A	0.0542		Mean of column A	0.2319
	Mean of column B	1.004		Mean of column B	0.007958		Mean of column B	0.01065
	Data analyzed			Data analyzed			Data analyzed
	Sample size, column A	3		Sample size, column A	3		Sample size, column A	3
	Sample size, column B	3		Sample size, column B	3		Sample size, column B	3
Extended Data Fig. 6f	WT	Tspan9-/-
	1.68157	0.273635

[truncated: 1 more sheets: Extended Data Fig. 7]
